# Supplementary material for: 5-Chloro-3-[(E)-1,2-diphenyl­ethen­yl]-1H-indole
Source: Acta Crystallogr Sect E Struct Rep Online. 2010 Sep 8;66(Pt 10):o2514. doi: 10.1107/S1600536810034719 (PMC2983220; doi:10.1107/S1600536810034719)
Supplement: Supplementary file 2 [file e-66-o2514-Isup2.hkl]

#
# h,k,l, Fc-squared, Fo-squared, sigma(Fo-squared) and status flag
#
data_I
_shelx_title ' new in P2(1)/c'
_shelx_refln_list_code          4
_shelx_F_calc_maximum      175.52
_exptl_crystal_F_000       688.00
_reflns_d_resolution_high  0.7496
 
loop_
 _symmetry_equiv_pos_as_xyz
 'x, y, z'
 '-x, y+1/2, -z+1/2'
 '-x, -y, -z'
 'x, -y-1/2, z-1/2'
 
_cell_length_a    10.8869
_cell_length_b    14.0373
_cell_length_c    10.7978
_cell_angle_alpha  90.000
_cell_angle_beta   91.706
_cell_angle_gamma  90.000
 
_shelx_F_squared_multiplier     1.000
 
loop_
 _refln_index_h
 _refln_index_k
 _refln_index_l
 _refln_F_squared_calc
 _refln_F_squared_meas
 _refln_F_squared_sigma
 _refln_observed_status
   2   0   0     3015.98     2890.79     20.81 o
   3   0   0       27.78       27.26      1.95 o
   4   0   0      599.13      611.90      6.95 o
   5   0   0        4.73        4.05      1.35 o
   6   0   0       41.73       48.47      2.89 o
   7   0   0      497.06      551.85     11.77 o
   8   0   0       15.90       14.49      3.40 o
   9   0   0        0.19       -1.98      3.26 o
  10   0   0      534.93      518.16     14.05 o
  11   0   0      509.28      500.30     16.56 o
  12   0   0       13.64       15.48      4.85 o
  13   0   0       54.30       68.85      7.43 o
  14   0   0        0.09       -4.73      4.73 o
   2   1   0     1775.26     1762.94      9.50 o
   3   1   0      969.86      965.10      6.62 o
   4   1   0     2642.24     2606.56     14.40 o
   5   1   0        3.59        1.67      0.80 o
   6   1   0       76.45       54.12      3.29 o
   7   1   0      364.41      368.07      7.74 o
   8   1   0      413.85      410.06      7.72 o
   9   1   0       63.01       53.57      3.60 o
  10   1   0      780.13      753.96     14.11 o
  11   1   0      164.02      143.09      5.99 o
  12   1   0        5.26        7.58      3.08 o
  13   1   0        0.67       -1.23      3.07 o
  14   1   0       26.90       29.50      4.64 o
   0   2   0     2988.06     2967.79     30.51 o
   1   2   0      424.45      425.16      3.46 o
   2   2   0        3.03        1.08      0.55 o
   3   2   0       44.35       43.59      1.23 o
   4   2   0      129.51      140.77      2.61 o
   5   2   0     1457.79     1494.49     10.47 o
   6   2   0       99.54      125.53      3.37 o
   7   2   0      231.32      250.98      5.65 o
   8   2   0       36.27       33.83      2.85 o
   9   2   0      255.91      257.99     12.61 o
  10   2   0       25.12       23.27      3.30 o
  11   2   0       17.38       12.23      3.07 o
  12   2   0        8.36        8.66      3.15 o
  13   2   0       29.52       32.81      4.39 o
  14   2   0        3.65        5.91      3.64 o
   1   3   0     1800.68     1796.33     12.50 o
   2   3   0     3374.19     3254.15     19.46 o
   3   3   0     1014.24     1045.67      7.36 o
   4   3   0      405.92      344.36      3.66 o
   5   3   0     1219.50     1235.82     10.68 o
   6   3   0     1522.00     1509.16     14.77 o
   7   3   0      710.94      690.70      9.74 o
   8   3   0      186.66      182.86      6.21 o
   9   3   0      537.11      503.94     12.07 o
  10   3   0        5.19        5.15      3.07 o
  11   3   0        0.89       -0.11      2.50 o
  12   3   0       69.20       65.68      4.88 o
  13   3   0       10.18        7.55      3.60 o
  14   3   0       12.41       11.40      3.98 o
   0   4   0    14230.91    13941.03     93.46 o
   1   4   0     1531.81     1537.45     10.44 o
   2   4   0       11.11       17.99      1.34 o
   3   4   0       96.76      109.81      2.38 o
   4   4   0     1007.00     1056.70      8.07 o
   5   4   0       74.62       81.59      2.77 o
   6   4   0        0.85        2.73      1.35 o
   7   4   0      388.66      371.89      7.14 o
   8   4   0        0.06        0.58      2.04 o
   9   4   0       94.77       95.58      4.61 o
  10   4   0      255.59      265.99      7.48 o
  11   4   0      402.11      399.19      9.48 o
  12   4   0       80.14       90.15      6.09 o
  13   4   0        0.07       -1.35      3.17 o
  14   4   0        0.53        1.60      3.51 o
   1   5   0      858.87      820.53      6.40 o
   2   5   0      812.09      818.51      7.05 o
   3   5   0      126.53      133.00      2.76 o
   4   5   0        5.76        4.24      1.13 o
   5   5   0       55.95       76.79      3.60 o
   6   5   0        8.99        6.70      2.56 o
   7   5   0      784.77      771.13     22.26 o
   8   5   0     1086.93     1026.88     15.57 o
   9   5   0       17.64       16.37      3.29 o
  10   5   0      189.20      186.87      7.52 o
  11   5   0        7.05        3.14      3.26 o
  12   5   0       10.58        9.40      3.96 o
  13   5   0        5.02        0.60      3.58 o
   0   6   0      915.99      974.93     11.62 o
   1   6   0      208.93      213.80      3.16 o
   2   6   0      374.46      370.90      4.66 o
   3   6   0       49.45       52.10      2.85 o
   4   6   0      568.98      604.93      8.08 o
   5   6   0        9.47        6.27      1.68 o
   6   6   0      241.77      244.97      6.66 o
   7   6   0      282.34      266.41      7.91 o
   8   6   0      256.46      265.35     16.04 o
   9   6   0        0.62        2.22      2.77 o
  10   6   0      153.63      134.08      6.60 o
  11   6   0        2.31       -3.26      3.26 o
  12   6   0        1.08       -1.72      4.50 o
  13   6   0        2.63        3.08      3.86 o
   1   7   0       22.13       26.76      1.63 o
   2   7   0        1.13        0.62      1.09 o
   3   7   0      869.02      905.92     10.49 o
   4   7   0     1458.02     1414.75     14.55 o
   5   7   0        0.18       -2.69      2.69 o
   6   7   0      763.42      737.94     11.94 o
   7   7   0      593.50      553.76     10.99 o
   8   7   0        8.17        7.92      3.01 o
   9   7   0       81.51       85.72      5.48 o
  10   7   0       16.25       12.93      3.61 o
  11   7   0       12.69       29.72      4.62 o
  12   7   0        2.17        2.60      3.74 o
  13   7   0        4.91        1.24      7.75 o
   0   8   0      285.14      289.79      6.48 o
   1   8   0      376.45      348.07      5.54 o
   2   8   0     2011.30     2088.69     17.11 o
   3   8   0       13.20       19.98      2.22 o
   4   8   0       46.11       42.16      5.48 o
   5   8   0       34.36       34.55      3.22 o
   6   8   0      482.19      460.05      9.54 o
   7   8   0        8.37        4.19      2.68 o
   8   8   0        4.50        5.86      2.95 o
   9   8   0      106.30       93.06      5.69 o
  10   8   0        2.98       11.03      3.59 o
  11   8   0       92.16       97.64     12.78 o
  12   8   0       24.07       10.37      4.34 o
  13   8   0       66.52       63.22      6.82 o
   1   9   0        0.24        2.07      1.57 o
   2   9   0       25.69       24.11      2.38 o
   3   9   0       75.81       79.36      3.56 o
   4   9   0      577.80      586.57     10.94 o
   5   9   0       69.27       65.43      4.11 o
   6   9   0      241.47      216.83      7.17 o
   7   9   0       29.06       33.16      4.64 o
   8   9   0        1.55        1.71      2.94 o
   9   9   0       19.68       15.71      3.93 o
  10   9   0       59.11       62.67      5.53 o
  11   9   0       33.38       34.93      4.87 o
  12   9   0        0.22       -3.59      3.59 o
   0  10   0      814.34      824.60     15.70 o
   1  10   0        0.88       -1.62      1.62 o
   2  10   0       16.12       20.53      2.50 o
   3  10   0        4.19        7.89      2.09 o
   4  10   0       23.58       20.49      2.85 o
   5  10   0      121.73      119.90      5.64 o
   6  10   0        3.54        2.59      2.55 o
   7  10   0      124.67      125.36      6.05 o
   8  10   0      268.06      263.93      8.95 o
   9  10   0      159.61      150.18     15.46 o
  10  10   0       53.09       46.90      5.36 o
  11  10   0       65.37       89.03      6.82 o
  12  10   0        0.19        1.47      4.17 o
   1  11   0        9.96        7.02      2.21 o
   2  11   0       39.41       36.90      3.04 o
   3  11   0      899.68      910.11     12.58 o
   4  11   0        1.25        0.61      2.16 o
   5  11   0      418.46      407.73     11.02 o
   6  11   0        1.71        1.38      2.38 o
   7  11   0       49.80       57.37      4.79 o
   8  11   0       40.48       30.92      5.35 o
   9  11   0       30.26       35.67      8.21 o
  10  11   0       18.55       18.69      5.25 o
  11  11   0       24.03       33.75      5.64 o
   0  12   0        0.62       -2.38      2.82 o
   1  12   0      467.79      435.39      9.36 o
   2  12   0       75.59       85.05      4.39 o
   3  12   0      161.00      157.86      5.59 o
   4  12   0      403.83      395.04     11.59 o
   5  12   0      112.09      103.81      4.90 o
   6  12   0       30.53       28.14      3.37 o
   7  12   0       14.88       10.90      2.96 o
   8  12   0       19.71       12.59     15.69 o
   9  12   0      102.06      122.29     11.22 o
  10  12   0        9.91        9.84      4.31 o
  11  12   0       14.59       17.06      5.05 o
   1  13   0      377.03      354.79      8.28 o
   2  13   0        7.69        7.48      2.68 o
   3  13   0       64.85       77.35      4.53 o
   4  13   0        8.00        4.22      3.20 o
   5  13   0       12.91        6.71      2.60 o
   6  13   0        0.98       -0.66      2.41 o
   7  13   0       19.14       16.55      3.29 o
   8  13   0        9.90        5.28      3.65 o
   9  13   0      112.33      116.89      6.59 o
  10  13   0       54.95       47.35      5.34 o
   0  14   0        6.11        3.04      3.70 o
   1  14   0       68.24       71.07      4.58 o
   2  14   0        5.39        8.22      2.82 o
   3  14   0       72.01       65.91      5.80 o
   4  14   0       49.20       42.22      4.04 o
   5  14   0        3.15       -1.95      2.57 o
   6  14   0       33.61       38.55      4.06 o
   7  14   0       34.83       33.73      4.80 o
   8  14   0       13.69        7.37      4.02 o
   9  14   0        0.78        2.34      3.36 o
   1  15   0      150.35      163.51      6.57 o
   2  15   0       56.10       54.03      4.44 o
   3  15   0       17.68       18.74      3.52 o
   4  15   0        5.06        5.41      2.94 o
   5  15   0       58.25       63.15      4.78 o
   6  15   0       29.60       22.31      4.68 o
   7  15   0       22.51       33.62      8.55 o
   8  15   0        0.02       -1.04      3.87 o
   0  16   0       29.39       37.87     11.09 o
   1  16   0        0.28        0.24      2.91 o
   2  16   0       84.81       87.73      5.45 o
   3  16   0        0.10       -1.05      2.64 o
   4  16   0       66.80       76.05      5.31 o
   5  16   0        1.04        0.31      3.51 o
   6  16   0        4.89        0.64      4.04 o
   7  16   0        1.91        7.29      4.17 o
   1  17   0        0.43       -0.39      3.01 o
   2  17   0        0.63        2.90      3.15 o
   3  17   0       11.87       10.53      3.60 o
   4  17   0        9.92       12.41      5.50 o
   5  17   0       13.09        7.17      4.62 o
   6  17   0        0.50        3.14      4.64 o
   0  18   0        0.78       -1.66      4.41 o
   1  18   0       32.49       38.32      6.76 o
   2  18   0        3.05       -5.06      5.06 o
   3  18   0        2.29       -0.89      4.18 o
 -14   1   1        5.56        6.52      3.85 o
 -13   1   1       41.72       43.04      4.71 o
 -12   1   1       68.38       65.02      4.87 o
 -11   1   1        3.27        0.83      2.73 o
 -10   1   1      184.66      191.85      6.41 o
  -9   1   1       18.42       14.52      2.71 o
  -8   1   1       33.94       22.01      2.59 o
  -7   1   1       14.50       11.66      1.99 o
  -6   1   1     1359.65     1456.37     14.56 o
  -5   1   1       23.71       22.33      1.26 o
  -4   1   1     1434.62     1398.22      8.88 o
  -3   1   1     3120.51     3011.84     14.94 o
  -2   1   1     4996.80     4897.18     21.56 o
  -1   1   1      843.43      756.76     14.98 o
   0   1   1        1.86       -1.03      1.03 o
   1   1   1     2713.01     2584.17     22.15 o
   2   1   1       55.21       59.11      1.15 o
   3   1   1      603.30      621.64      4.73 o
   4   1   1      303.20      312.01      3.24 o
   5   1   1       97.99      101.30      2.15 o
   6   1   1       13.96        7.95      1.29 o
   7   1   1       12.00       17.61      2.06 o
   8   1   1      545.79      534.33      8.72 o
   9   1   1      148.77      155.49      6.71 o
  10   1   1      464.58      449.31      9.24 o
  11   1   1       70.65       83.09      4.72 o
  12   1   1        1.50        2.64      3.19 o
  13   1   1        0.00       -2.87      2.87 o
  14   1   1       10.31       14.04      4.00 o
 -14   2   1       33.12       27.86      4.70 o
 -13   2   1       17.88       25.90      4.29 o
 -12   2   1       29.98       27.69      5.26 o
 -11   2   1      290.21      261.23      7.79 o
 -10   2   1       24.33       24.99      3.33 o
  -9   2   1      924.60      930.89     17.20 o
  -8   2   1      552.11      568.00      9.77 o
  -7   2   1      133.07      122.37      7.53 o
  -6   2   1      855.83      891.19     12.20 o
  -5   2   1       36.91       38.08      1.51 o
  -4   2   1     1388.64     1411.49      9.05 o
  -3   2   1      389.74      390.05      3.35 o
  -2   2   1     1851.00     1851.13     10.91 o
  -1   2   1      193.74      179.85      2.14 o
   0   2   1        0.03       -0.28      0.38 o
   1   2   1      361.20      340.64      2.70 o
   2   2   1    14060.15    13674.91     98.77 o
   3   2   1      125.18      116.60      1.79 o
   4   2   1     4313.18     4326.34     23.86 o
   5   2   1     1980.09     1975.36     12.83 o
   6   2   1      102.11       85.85      5.25 o
   7   2   1      196.69      189.27      4.90 o
   8   2   1       94.85       91.09      3.92 o
   9   2   1      196.07      195.75      5.98 o
  10   2   1       66.69       59.69      4.27 o
  11   2   1       27.60       33.95      3.74 o
  12   2   1       64.75       53.76      4.53 o
  13   2   1       65.03       56.87      5.03 o
  14   2   1       50.95       65.29      5.54 o
 -14   3   1        5.36        4.49      3.70 o
 -13   3   1        5.02       -3.32      3.32 o
 -12   3   1       63.73       73.02      5.11 o
 -11   3   1        1.79        2.06      2.72 o
 -10   3   1      139.96      137.37      5.63 o
  -9   3   1      217.09      208.46      6.38 o
  -8   3   1      102.69      103.56      4.89 o
  -7   3   1      565.12      584.43     10.69 o
  -6   3   1      137.16      160.12      4.39 o
  -5   3   1        3.71        2.62      1.01 o
  -4   3   1      269.78      258.08      3.02 o
  -3   3   1      241.78      225.55      4.18 o
  -2   3   1      557.21      511.51      4.70 o
  -1   3   1    21427.77    20901.02    118.05 o
   0   3   1      545.83      550.62      4.91 o
   1   3   1     2717.82     2648.54     14.73 o
   2   3   1      315.22      308.96      3.00 o
   3   3   1      393.21      379.49      3.98 o
   4   3   1        2.17        7.90      0.88 o
   5   3   1     1192.30     1316.03     10.82 o
   6   3   1      688.68      776.45     10.35 o
   7   3   1        2.72        4.18      1.49 o
   8   3   1      117.86      129.99      4.62 o
   9   3   1       32.76       31.42      3.14 o
  10   3   1      508.46      493.68      9.85 o
  11   3   1        7.35        4.56      2.93 o
  12   3   1        0.45        2.71      2.96 o
  13   3   1       99.18      114.42      6.34 o
  14   3   1       20.52       21.32      4.32 o
 -14   4   1        1.84        2.52      3.60 o
 -13   4   1        0.80        1.03      3.63 o
 -12   4   1       15.72       14.50      3.62 o
 -11   4   1        0.72       -2.51      2.51 o
 -10   4   1       13.17       10.62      2.98 o
  -9   4   1       28.04       24.88      3.81 o
  -8   4   1       37.70       45.62      3.25 o
  -7   4   1      765.92      776.98     10.74 o
  -6   4   1      369.73      407.46      8.10 o
  -5   4   1       22.80       24.29      1.81 o
  -4   4   1      294.27      305.41      3.90 o
  -3   4   1      184.34      201.81      3.42 o
  -2   4   1       10.36        4.78      1.16 o
  -1   4   1       11.02       11.20      0.96 o
   0   4   1        5.90        2.53      0.72 o
   1   4   1     3023.67     2939.86     16.57 o
   2   4   1       62.94       56.63      1.67 o
   3   4   1     4389.12     4629.48     25.29 o
   4   4   1       89.00      123.98      2.62 o
   5   4   1      210.68      199.42      3.94 o
   6   4   1        3.51        9.92      1.59 o
   7   4   1       19.12       19.50      2.05 o
   8   4   1       41.80       45.78      3.25 o
   9   4   1      109.62      106.05      4.70 o
  10   4   1       84.63       78.22      5.09 o
  11   4   1        1.97       -2.31      2.31 o
  12   4   1       43.33       41.26      4.85 o
  13   4   1        0.66        3.02      4.50 o
  14   4   1       28.04       25.16      4.66 o
 -13   5   1       31.70       29.08      5.28 o
 -12   5   1       91.16       91.27      6.45 o
 -11   5   1       19.26       12.60      3.65 o
 -10   5   1      258.08      233.87      8.34 o
  -9   5   1       46.34       38.81      6.19 o
  -8   5   1        6.55        5.29      2.60 o
  -7   5   1     1968.30     1897.87     22.30 o
  -6   5   1        0.48       -1.27      1.77 o
  -5   5   1        2.23        0.51      1.34 o
  -4   5   1      164.01      201.30      4.50 o
  -3   5   1     4241.13     4445.77     27.17 o
  -2   5   1     2535.63     2636.33     17.16 o
  -1   5   1      382.48      323.06      4.49 o
   0   5   1     1052.87     1111.58      7.89 o
   1   5   1     1398.19     1388.25      9.28 o
   2   5   1      469.15      471.38      4.54 o
   3   5   1        0.10        1.61      0.94 o
   4   5   1     2127.93     2293.38     17.24 o
   5   5   1      222.15      249.07      7.19 o
   6   5   1        1.69        2.90      1.67 o
   7   5   1      646.96      660.34     11.32 o
   8   5   1     1662.55     1615.58     20.65 o
   9   5   1       50.10       44.81      5.23 o
  10   5   1       74.99       81.74      5.32 o
  11   5   1      121.84      132.75     10.76 o
  12   5   1        4.60        2.45      3.61 o
  13   5   1        4.36       -0.21      3.68 o
 -13   6   1       19.19       19.27      4.84 o
 -12   6   1        4.63       -2.99      3.32 o
 -11   6   1      119.31      126.99      7.08 o
 -10   6   1       10.41       14.70      3.65 o
  -9   6   1       90.62       82.75      5.22 o
  -8   6   1        2.25        0.59      2.57 o
  -7   6   1      484.75      477.63     18.90 o
  -6   6   1      402.80      397.67      7.29 o
  -5   6   1      206.81      212.29      8.99 o
  -4   6   1      157.66      169.12      5.83 o
  -3   6   1      719.18      714.69      7.88 o
  -2   6   1      184.71      179.65      3.30 o
  -1   6   1       37.72       43.69      1.72 o
   0   6   1      259.69      283.06      3.64 o
   1   6   1     1384.36     1502.42     11.18 o
   2   6   1      584.71      520.09      7.04 o
   3   6   1     3948.96     4036.73     30.82 o
   4   6   1     2137.11     2208.92     17.21 o
   5   6   1      517.85      467.18      7.16 o
   6   6   1      432.63      413.97      8.42 o
   7   6   1       11.91        8.44      2.61 o
   8   6   1      152.27      141.85      6.15 o
   9   6   1       72.62       66.26      4.76 o
  10   6   1        0.32       -0.28      3.01 o
  11   6   1        9.75        3.29      3.31 o
  12   6   1        1.69       -3.13      3.61 o
  13   6   1        4.46        1.96      3.89 o
 -13   7   1       19.59       15.07      4.90 o
 -12   7   1        3.21        1.52      3.77 o
 -11   7   1       35.05       35.55      4.91 o
 -10   7   1        0.38        0.82      3.03 o
  -9   7   1      160.95      156.04      7.03 o
  -8   7   1      208.80      224.84      7.65 o
  -7   7   1        0.83        1.33      3.34 o
  -6   7   1       20.03       13.94      2.70 o
  -5   7   1       50.82       50.70      3.90 o
  -4   7   1       90.77       86.98      3.98 o
  -3   7   1       47.24       52.00      3.08 o
  -2   7   1     1615.12     1702.48     14.29 o
  -1   7   1       22.80       20.42      1.41 o
   0   7   1      372.13      402.60      5.08 o
   1   7   1      990.09     1087.90      9.33 o
   2   7   1     1238.59     1298.48     11.62 o
   3   7   1     1638.92     1693.92     14.28 o
   4   7   1      247.39      296.15      5.69 o
   5   7   1      221.70      206.86      5.26 o
   6   7   1      103.85       94.55     11.31 o
   7   7   1      511.05      496.37     15.43 o
   8   7   1       17.18       13.75      3.23 o
   9   7   1        3.75       -0.02      2.90 o
  10   7   1       24.05       17.02      4.93 o
  11   7   1        4.63        2.05      3.31 o
  12   7   1       12.13       20.56      4.71 o
  13   7   1        8.21        6.01      4.34 o
 -13   8   1       59.26       59.00     11.01 o
 -12   8   1       16.60       13.96      5.17 o
 -11   8   1       35.75       37.41      5.07 o
 -10   8   1        9.57       11.70      3.74 o
  -9   8   1      145.09      130.27      8.20 o
  -8   8   1       20.61       19.89      3.71 o
  -7   8   1      760.09      723.75     13.16 o
  -6   8   1       10.27        8.08      2.56 o
  -5   8   1       29.89       26.63      3.02 o
  -4   8   1       35.84       30.64      2.95 o
  -3   8   1      566.56      617.19     10.17 o
  -2   8   1      159.33      164.58      6.04 o
  -1   8   1      315.96      343.02      5.48 o
   0   8   1        0.11       -1.09      1.19 o
   1   8   1      155.91      159.38      3.84 o
   2   8   1      665.50      716.22      8.31 o
   3   8   1      349.20      340.26      5.62 o
   4   8   1       56.27       53.46      2.86 o
   5   8   1      147.54      124.54      6.88 o
   6   8   1      676.98      647.03     14.34 o
   7   8   1       26.83       32.55      4.47 o
   8   8   1      675.74      606.85     12.36 o
   9   8   1       43.35       33.20      4.22 o
  10   8   1        4.46        4.29      3.33 o
  11   8   1       87.53       72.06      5.90 o
  12   8   1        4.84        2.27      3.76 o
  13   8   1       51.79       63.66     10.03 o
 -12   9   1        9.58       12.78      4.57 o
 -11   9   1       32.53       33.41      6.45 o
 -10   9   1       36.93       43.01      5.05 o
  -9   9   1       51.74       52.84      5.09 o
  -8   9   1      209.75      194.35      7.62 o
  -7   9   1       17.29       11.66      4.09 o
  -6   9   1      232.63      231.82      7.40 o
  -5   9   1      206.81      193.85      6.50 o
  -4   9   1      164.60      175.76      5.94 o
  -3   9   1      281.63      280.95     13.04 o
  -2   9   1       46.94       41.28      2.80 o
  -1   9   1      931.08      974.23     15.21 o
   0   9   1      322.23      315.30      6.26 o
   1   9   1      610.86      600.68      8.77 o
   2   9   1     1034.99     1015.61     12.10 o
   3   9   1        1.96       -1.59      1.59 o
   4   9   1      266.87      292.16      6.34 o
   5   9   1       28.10       28.85      2.73 o
   6   9   1      161.98      164.15      6.16 o
   7   9   1        2.21       -2.97      2.97 o
   8   9   1       81.43       80.59      5.31 o
   9   9   1      284.48      271.75      9.30 o
  10   9   1       91.80       92.61     10.70 o
  11   9   1       94.26      106.27      9.08 o
  12   9   1       24.71       17.98      4.87 o
 -12  10   1       43.18       41.61      6.11 o
 -11  10   1       29.24       37.73      5.57 o
 -10  10   1        0.91        5.15      3.79 o
  -9  10   1        2.85        5.79      4.17 o
  -8  10   1      534.47      538.30     12.54 o
  -7  10   1      137.95      148.75      6.59 o
  -6  10   1        3.95        4.14      3.24 o
  -5  10   1      219.84      215.09      7.21 o
  -4  10   1       11.86        7.99      2.67 o
  -3  10   1      101.88       97.80      4.11 o
  -2  10   1      107.49      115.42      4.34 o
  -1  10   1       19.05       20.76      2.46 o
   0  10   1      197.92      187.72      5.15 o
   1  10   1       57.84       62.17      3.38 o
   2  10   1       24.91       23.72      2.58 o
   3  10   1      286.68      274.13      6.34 o
   4  10   1       96.97       94.42      4.05 o
   5  10   1        2.40       -1.41      2.17 o
   6  10   1      227.20      229.28      6.37 o
   7  10   1       18.58       16.61      8.42 o
   8  10   1      100.84      105.48      6.07 o
   9  10   1       72.22       71.27      5.67 o
  10  10   1       18.14       32.23      4.74 o
  11  10   1        1.91        1.54      4.91 o
  12  10   1        3.48       11.27      4.86 o
 -11  11   1       17.77       20.03      6.99 o
 -10  11   1        3.75        1.18      3.83 o
  -9  11   1        2.15        0.23      3.52 o
  -8  11   1       14.84       13.75      3.76 o
  -7  11   1       10.81       18.00      3.65 o
  -6  11   1        2.54        2.70      2.89 o
  -5  11   1      162.73      183.36      7.05 o
  -4  11   1      296.38      282.57     10.10 o
  -3  11   1        1.19        3.70      2.13 o
  -2  11   1        4.66        3.37      2.05 o
  -1  11   1       15.86       18.84      2.59 o
   0  11   1        6.30       16.04      2.45 o
   1  11   1        1.17       -1.30      1.80 o
   2  11   1      132.95      121.54      5.00 o
   3  11   1        2.00        1.22      2.09 o
   4  11   1        1.94        4.09      2.07 o
   5  11   1       33.40       35.34      3.23 o
   6  11   1       12.48       13.08      2.74 o
   7  11   1       99.92       89.31      4.63 o
   8  11   1        0.28        1.15      3.07 o
   9  11   1       12.07       12.34      4.11 o
  10  11   1        0.01        0.79      3.72 o
  11  11   1       46.56       44.41      5.87 o
 -11  12   1       45.89       46.43      6.34 o
 -10  12   1       10.99        7.52      5.48 o
  -9  12   1       16.31       23.22      4.86 o
  -8  12   1        3.33        8.25      3.99 o
  -7  12   1      157.69      165.26      9.17 o
  -6  12   1       19.12       16.27      3.09 o
  -5  12   1       23.02       19.54      3.01 o
  -4  12   1        3.78       -0.99      2.81 o
  -3  12   1       60.71       50.75      3.72 o
  -2  12   1       24.86       31.07      4.78 o
  -1  12   1      283.52      282.16      9.75 o
   0  12   1       33.03       28.28      3.07 o
   1  12   1      316.81      309.67     12.43 o
   2  12   1        0.71       -2.07      2.07 o
   3  12   1       79.05       97.85      4.61 o
   4  12   1      292.12      291.61      7.72 o
   5  12   1        5.15        7.83      2.57 o
   6  12   1        0.01        1.58      2.43 o
   7  12   1        9.23        4.61      2.81 o
   8  12   1        6.15        5.40      3.54 o
   9  12   1       73.52       75.33      5.21 o
  10  12   1        2.93        4.52      5.02 o
  11  12   1       37.84       42.98      6.03 o
 -10  13   1        0.06       -4.47      4.47 o
  -9  13   1       18.91       25.58      6.80 o
  -8  13   1       40.32       39.58      4.98 o
  -7  13   1        8.36        4.25      4.12 o
  -6  13   1       13.94       18.46      3.38 o
  -5  13   1        4.82        6.49      2.64 o
  -4  13   1       17.75       27.90      3.38 o
  -3  13   1      333.39      331.80      8.20 o
  -2  13   1      360.56      364.58      8.54 o
  -1  13   1      416.01      420.91      9.99 o
   0  13   1       76.89       82.63      5.49 o
   1  13   1      283.98      295.64      7.58 o
   2  13   1       16.80       15.70      4.36 o
   3  13   1       15.26       20.99      3.15 o
   4  13   1       26.28       26.88      3.30 o
   5  13   1        1.68       -0.37      2.41 o
   6  13   1       60.15       61.21      4.34 o
   7  13   1        2.79        7.15      3.53 o
   8  13   1        0.41        3.87      3.64 o
   9  13   1       86.59       84.17      5.69 o
  10  13   1       95.76      100.07      8.20 o
  -9  14   1       21.25       23.22      4.39 o
  -8  14   1       36.89       31.25      4.93 o
  -7  14   1        5.13        1.58      3.66 o
  -6  14   1        0.01        3.04      2.91 o
  -5  14   1        1.29       -0.75      2.63 o
  -4  14   1       73.01       79.97      4.83 o
  -3  14   1       43.69       48.08      4.04 o
  -2  14   1       79.85       80.95      4.85 o
  -1  14   1      169.44      176.61      6.50 o
   0  14   1       82.51       75.11      4.69 o
   1  14   1      314.75      288.91      7.86 o
   2  14   1       14.84       12.00      3.07 o
   3  14   1       73.82       74.46      4.67 o
   4  14   1      100.41      100.82      6.18 o
   5  14   1       62.24       61.74      4.49 o
   6  14   1       16.73       17.66      4.09 o
   7  14   1       49.08       52.54      5.52 o
   8  14   1       56.89       62.77      6.08 o
   9  14   1        3.04       -0.05      3.46 o
  -8  15   1       14.62       19.77      4.63 o
  -7  15   1       45.35       52.75      8.17 o
  -6  15   1        1.60       -2.78      2.78 o
  -5  15   1       65.85       55.88      5.81 o
  -4  15   1       12.78       10.89      3.32 o
  -3  15   1        2.99       -0.47      3.64 o
  -2  15   1       15.15       18.11      3.53 o
  -1  15   1        0.79        1.17      2.75 o
   0  15   1       39.76       44.13      4.15 o
   1  15   1       73.90       68.17      4.64 o
   2  15   1       79.90       75.04      6.86 o
   3  15   1       51.43       41.96      4.17 o
   4  15   1        2.53        2.83      2.87 o
   5  15   1        0.94        4.19      3.76 o
   6  15   1        0.02        2.45      4.89 o
   7  15   1        5.38        5.92      4.22 o
   8  15   1        6.41        3.05      4.08 o
  -7  16   1        3.52        6.66      4.43 o
  -6  16   1        9.57       -0.79      3.79 o
  -5  16   1       45.18       41.25      4.61 o
  -4  16   1        1.46        0.64      3.85 o
  -3  16   1       18.01       22.30      3.82 o
  -2  16   1        0.61       -0.11      2.93 o
  -1  16   1       12.47        5.37      3.13 o
   0  16   1        2.80        4.54      3.07 o
   1  16   1       16.50       13.20      3.50 o
   2  16   1        9.89        6.88      3.09 o
   3  16   1       20.10       21.62      3.78 o
   4  16   1        2.15        1.50      4.97 o
   5  16   1        5.55        0.84      3.76 o
   6  16   1       15.97       10.88      4.29 o
   7  16   1       12.38       16.59      4.82 o
  -6  17   1        0.07        3.04      4.89 o
  -5  17   1        2.35       -0.44      4.07 o
  -4  17   1        8.91       12.58      3.75 o
  -3  17   1       20.72       32.35      5.92 o
  -2  17   1       23.75       15.71      3.62 o
  -1  17   1        1.69        7.14      3.30 o
   0  17   1        0.37        3.28      3.13 o
   1  17   1        0.30       -1.47      3.10 o
   2  17   1       11.67       12.48      4.46 o
   3  17   1        7.22        7.59      4.31 o
   4  17   1        0.04       -2.68      4.60 o
   5  17   1        7.51       10.79      4.39 o
  -3  18   1       14.18       17.77      4.19 o
  -2  18   1       40.76       50.50      5.18 o
  -1  18   1        5.74        4.41      4.32 o
   0  18   1       40.61       53.60      6.18 o
   1  18   1       16.70       12.74      4.82 o
   2  18   1        2.45        0.98      3.98 o
   3  18   1        1.64        2.21      4.25 o
 -14   0   2       11.76       17.48      5.92 o
 -13   0   2       53.21       57.56      7.35 o
 -12   0   2      162.67      177.13      9.99 o
 -11   0   2        2.27        7.56      4.10 o
 -10   0   2      286.29      290.08     10.81 o
  -9   0   2      317.47      285.99      9.89 o
  -8   0   2       31.05       22.99      5.51 o
  -7   0   2      165.73      152.02      6.43 o
  -6   0   2       96.57       95.91      6.85 o
  -5   0   2       26.96       39.38      2.48 o
  -4   0   2     5145.41     5115.13     36.92 o
  -3   0   2     4381.47     4384.00     31.41 o
  -2   0   2    30806.65    29064.67    178.14 o
  -1   0   2    10499.64     9874.55     59.82 o
   0   0   2      986.71     1085.89     14.46 o
   1   0   2    12026.30    11802.77    177.84 o
   2   0   2     1878.46     1795.68     13.67 o
   3   0   2     3852.16     3761.14     27.26 o
   4   0   2      263.67      298.02      4.29 o
   5   0   2     4811.40     5359.13     38.63 o
   6   0   2     1128.96     1090.44     13.43 o
   7   0   2      144.85      139.11      5.95 o
   8   0   2      246.31      243.82      8.26 o
   9   0   2     1165.71     1113.15     20.02 o
  10   0   2        0.94        4.11      3.56 o
  11   0   2        3.40        1.87      3.55 o
  12   0   2       25.86       28.07      7.07 o
  13   0   2       25.13       31.56      6.03 o
  14   0   2       76.93       87.65      8.72 o
 -14   1   2       96.89      102.67      9.58 o
 -13   1   2       36.29       39.09      4.52 o
 -12   1   2       11.72        1.69      2.93 o
 -11   1   2       20.07       18.16      3.30 o
 -10   1   2      119.75      122.90      6.37 o
  -9   1   2       65.72       68.28      4.00 o
  -8   1   2      163.16      163.03      5.15 o
  -7   1   2      161.31      175.28      4.99 o
  -6   1   2       79.62       63.18      4.41 o
  -5   1   2       59.05       64.78      2.70 o
  -4   1   2     1076.60     1130.83      7.27 o
  -3   1   2        6.81        6.98      0.74 o
  -2   1   2       16.57       12.81      0.67 o
  -1   1   2    10128.49     9911.57     48.86 o
   0   1   2      692.27      696.26      5.27 o
   1   1   2     4874.59     4752.07     31.21 o
   2   1   2      926.69      887.97      5.24 o
   3   1   2     1135.70     1110.64      7.10 o
   4   1   2     3400.36     3460.78     19.31 o
   5   1   2       57.68       52.54      1.64 o
   6   1   2      133.60      167.62      3.99 o
   7   1   2      347.80      347.52      6.44 o
   8   1   2       60.44       66.06      3.37 o
   9   1   2     1009.40      909.64     19.32 o
  10   1   2      516.17      468.64     13.89 o
  11   1   2      112.37      120.54      6.69 o
  12   1   2       55.64       69.93      9.67 o
  13   1   2        9.97        8.64      3.56 o
  14   1   2       12.15       17.87      4.17 o
 -14   2   2        0.31       -0.04      3.48 o
 -13   2   2        1.04        3.77      3.29 o
 -12   2   2        4.19        4.95      3.04 o
 -11   2   2       51.19       44.62      4.13 o
 -10   2   2      221.99      209.86      6.69 o
  -9   2   2      125.30      115.44      4.86 o
  -8   2   2      337.23      341.59      7.24 o
  -7   2   2       75.77       90.44      3.88 o
  -6   2   2      242.30      276.46      5.72 o
  -5   2   2        0.01       -0.18      0.86 o
  -4   2   2       14.37       16.04      1.06 o
  -3   2   2      543.38      565.60      4.31 o
  -2   2   2     4670.46     4449.93     22.32 o
  -1   2   2     3342.62     3340.94     19.59 o
   0   2   2    19363.30    18638.30    211.37 o
   1   2   2      350.12      365.88      3.38 o
   2   2   2       13.12       11.85      0.63 o
   3   2   2      789.84      758.07      5.85 o
   4   2   2       86.46      103.11      2.04 o
   5   2   2      172.12      193.90      2.97 o
   6   2   2       50.53       58.70      2.39 o
   7   2   2      266.55      261.72      7.89 o
   8   2   2        4.69        7.57      2.06 o
   9   2   2       58.92       57.16      5.19 o
  10   2   2       12.69       15.92      3.02 o
  11   2   2       11.75       16.19      3.15 o
  12   2   2       40.44       27.97      4.58 o
  13   2   2        3.50        6.66      3.36 o
  14   2   2       20.51       27.40      4.56 o
 -14   3   2        1.25       -3.56      4.01 o
 -13   3   2        9.83        6.75      3.52 o
 -12   3   2        1.73        4.57      3.08 o
 -11   3   2       16.78       15.61      3.31 o
 -10   3   2      141.44      129.65      5.50 o
  -9   3   2       17.48       15.00      2.85 o
  -8   3   2       76.87       67.97      3.72 o
  -7   3   2      124.80      130.27      4.46 o
  -6   3   2      318.77      296.02      5.88 o
  -5   3   2     2142.39     2176.95     14.43 o
  -4   3   2      233.13      247.56      3.23 o
  -3   3   2      297.50      299.41      3.27 o
  -2   3   2     1603.26     1604.06     10.91 o
  -1   3   2     4592.52     4482.23     25.96 o
   0   3   2        0.14        0.28      0.62 o
   1   3   2     4976.20     4885.69     25.90 o
   2   3   2     3031.43     2908.21     16.08 o
   3   3   2      671.14      661.14      5.85 o
   4   3   2       17.29       30.03      1.24 o
   5   3   2      344.45      332.54      3.99 o
   6   3   2      378.54      414.00      5.88 o
   7   3   2       49.91       42.01      2.41 o
   8   3   2      277.91      272.69      6.19 o
   9   3   2       31.80       25.89      3.02 o
  10   3   2       71.97       67.29      4.21 o
  11   3   2       14.55       13.61      3.08 o
  12   3   2      154.71      149.87      8.06 o
  13   3   2       58.02       66.93      5.33 o
  14   3   2        0.38        1.43      3.76 o
 -14   4   2       19.52       22.38      4.92 o
 -13   4   2        0.02       -3.00      3.00 o
 -12   4   2       50.29       69.65      5.49 o
 -11   4   2      101.52      113.86      5.66 o
 -10   4   2       97.76       86.92      4.83 o
  -9   4   2      781.67      756.94     11.97 o
  -8   4   2      287.57      279.27      6.74 o
  -7   4   2       40.74       51.51      3.69 o
  -6   4   2       51.97       47.38      3.26 o
  -5   4   2      995.96      974.58     11.07 o
  -4   4   2     1618.36     1685.09     10.87 o
  -3   4   2      665.68      681.67      5.97 o
  -2   4   2     3992.45     3991.47     24.08 o
  -1   4   2       59.66       66.88      3.11 o
   0   4   2       34.67       39.55      1.64 o
   1   4   2     2055.37     2107.85     12.44 o
   2   4   2     3519.81     3545.58     19.57 o
   3   4   2      324.16      365.54      3.75 o
   4   4   2       26.50       36.26      1.51 o
   5   4   2      324.36      330.60      5.00 o
   6   4   2      337.52      330.69      5.37 o
   7   4   2       99.80      107.24      5.73 o
   8   4   2      457.12      446.68     10.46 o
   9   4   2      573.51      588.76     10.18 o
  10   4   2        4.63        0.77      2.40 o
  11   4   2       28.56       30.01      4.55 o
  12   4   2       36.98       38.45      4.31 o
  13   4   2       15.69        9.41      3.67 o
 -13   5   2        2.03       -0.72      3.97 o
 -12   5   2        1.59       -1.72      3.97 o
 -11   5   2       19.79       22.25      6.20 o
 -10   5   2      221.56      220.51      8.24 o
  -9   5   2       17.69       12.97      3.34 o
  -8   5   2       10.96       14.47      5.42 o
  -7   5   2      125.60      127.21      5.49 o
  -6   5   2      327.52      318.00      7.41 o
  -5   5   2      395.10      403.45      6.78 o
  -4   5   2      991.40     1078.28     10.41 o
  -3   5   2       33.47       38.86      1.74 o
  -2   5   2     2010.49     2117.61     14.49 o
  -1   5   2      129.02      146.49      2.90 o
   0   5   2      229.89      228.09      3.24 o
   1   5   2      811.34      813.21      6.31 o
   2   5   2       95.40      121.05      2.21 o
   3   5   2        5.60        5.17      0.84 o
   4   5   2       78.76       67.40      3.38 o
   5   5   2      376.00      400.46      6.34 o
   6   5   2        3.33        5.85      1.76 o
   7   5   2       90.68       97.98      3.97 o
   8   5   2       42.08       37.51      3.69 o
   9   5   2       14.37       12.83      3.20 o
  10   5   2       58.27       40.09      4.24 o
  11   5   2        0.16        0.87      3.07 o
  12   5   2       57.60       64.56     10.08 o
  13   5   2        4.47       11.52      4.32 o
 -13   6   2       13.11       16.26      4.74 o
 -12   6   2        1.87        0.35      4.40 o
 -11   6   2        0.34       -1.31      3.18 o
 -10   6   2       25.45       33.96      4.43 o
  -9   6   2      306.39      296.52      8.90 o
  -8   6   2      172.87      173.88      6.73 o
  -7   6   2       24.80       30.90      3.38 o
  -6   6   2       15.73       12.25      2.14 o
  -5   6   2      181.07      181.70      5.53 o
  -4   6   2      479.24      516.53      7.68 o
  -3   6   2      126.36      149.69      4.57 o
  -2   6   2     1869.66     1946.89     14.00 o
  -1   6   2       21.23       21.81      1.39 o
   0   6   2       57.20       66.35      2.23 o
   1   6   2      342.76      356.58      4.73 o
   2   6   2      288.05      291.84      3.98 o
   3   6   2     1415.34     1364.96     11.60 o
   4   6   2      108.29      123.92      4.17 o
   5   6   2      131.76      126.32      4.41 o
   6   6   2        1.45       -1.82      1.82 o
   7   6   2      266.77      254.38      6.09 o
   8   6   2      288.94      281.70      7.98 o
   9   6   2        0.02       -2.57      2.57 o
  10   6   2        4.47        3.61      2.89 o
  11   6   2        9.75        9.11      4.39 o
  12   6   2       94.10      117.48      7.19 o
  13   6   2       13.83       13.89      7.41 o
 -13   7   2       17.75       21.31      5.31 o
 -12   7   2       20.19       25.16      5.02 o
 -11   7   2        2.03        4.24      3.67 o
 -10   7   2      177.94      189.11      9.14 o
  -9   7   2      321.94      301.87      9.35 o
  -8   7   2       24.75       24.63      3.68 o
  -7   7   2      391.91      385.33     10.76 o
  -6   7   2      508.15      482.26      8.48 o
  -5   7   2      584.82      608.53     10.64 o
  -4   7   2      615.06      614.07     11.95 o
  -3   7   2       29.98       39.73      2.42 o
  -2   7   2      116.52      108.72      3.53 o
  -1   7   2        8.21        4.73      1.27 o
   0   7   2       36.62       44.08      2.16 o
   1   7   2     1003.47      994.66      8.74 o
   2   7   2     1147.94     1033.04     13.65 o
   3   7   2       28.72       25.58      2.15 o
   4   7   2        4.86        6.75      1.53 o
   5   7   2      783.86      758.76     13.35 o
   6   7   2      705.92      694.42     20.41 o
   7   7   2        0.41       -0.87      2.32 o
   8   7   2      190.09      170.37      6.77 o
   9   7   2        0.61        5.14      3.04 o
  10   7   2        6.42       -0.03      2.92 o
  11   7   2        0.27       -2.68      3.16 o
  12   7   2      104.33      111.41      7.23 o
  13   7   2      100.64      102.78      7.69 o
 -13   8   2       45.69       53.98      6.42 o
 -12   8   2       16.26       26.08      5.18 o
 -11   8   2       65.72       53.99      5.64 o
 -10   8   2       53.54       50.92      5.28 o
  -9   8   2       19.37       20.84      3.99 o
  -8   8   2      261.21      257.34      8.30 o
  -7   8   2        1.05       -1.09      2.14 o
  -6   8   2      658.18      680.48     12.20 o
  -5   8   2       24.42       33.23      3.81 o
  -4   8   2      286.75      309.15      7.52 o
  -3   8   2      125.13      117.38      4.63 o
  -2   8   2      401.18      391.34      9.52 o
  -1   8   2      111.65      117.35      3.39 o
   0   8   2      428.44      468.08      6.41 o
   1   8   2      123.08      121.51      4.20 o
   2   8   2      436.36      414.39      6.86 o
   3   8   2     1024.68     1059.46     10.66 o
   4   8   2      500.85      477.75      6.75 o
   5   8   2        3.70        2.50      1.63 o
   6   8   2       52.99       49.67      3.76 o
   7   8   2      643.67      631.33     14.70 o
   8   8   2      114.08      125.82      6.01 o
   9   8   2       43.62       48.20      8.12 o
  10   8   2       43.74       52.27      8.50 o
  11   8   2       27.59       32.40      4.90 o
  12   8   2        2.54       -2.15      3.66 o
 -12   9   2       46.75       51.26      7.40 o
 -11   9   2       30.61       31.68      5.18 o
 -10   9   2       49.05       44.01      5.23 o
  -9   9   2       26.83       29.23      4.36 o
  -8   9   2        0.66        2.40      2.99 o
  -7   9   2        0.86        1.70      2.31 o
  -6   9   2      811.32      791.31     17.64 o
  -5   9   2      199.58      206.76      6.75 o
  -4   9   2      214.94      217.15      6.63 o
  -3   9   2       12.40       10.67      2.94 o
  -2   9   2      390.27      409.34      8.43 o
  -1   9   2       56.71       70.08      3.34 o
   0   9   2       47.33       53.39      3.56 o
   1   9   2      100.46      119.00      3.69 o
   2   9   2      645.76      671.68      8.34 o
   3   9   2      151.31      146.13      4.83 o
   4   9   2      118.41      113.08      5.62 o
   5   9   2       85.18       83.54      3.84 o
   6   9   2        0.02        3.63      2.71 o
   7   9   2      442.57      378.99      9.39 o
   8   9   2        0.09        2.48      2.89 o
   9   9   2       16.26       15.34      3.66 o
  10   9   2        5.11        8.33      3.65 o
  11   9   2        0.00       -2.27      3.73 o
  12   9   2        0.08        2.63      4.90 o
 -12  10   2       24.05       28.89      5.65 o
 -11  10   2        3.32        3.01      4.22 o
 -10  10   2       17.49       11.05      4.32 o
  -9  10   2      334.81      357.63     12.89 o
  -8  10   2        8.04        5.89      3.40 o
  -7  10   2       28.52       38.01      4.17 o
  -6  10   2        2.56        2.95      2.91 o
  -5  10   2       52.05       62.65      4.66 o
  -4  10   2        3.37        3.18      2.39 o
  -3  10   2       78.11       71.75      4.16 o
  -2  10   2      178.60      189.71      5.33 o
  -1  10   2       38.62       42.80      3.64 o
   0  10   2      138.25      149.00      4.74 o
   1  10   2       65.04       66.97      3.44 o
   2  10   2        1.77        3.02      1.93 o
   3  10   2       27.24       32.31      3.07 o
   4  10   2      117.96      111.79      4.38 o
   5  10   2      644.79      588.82      9.59 o
   6  10   2      316.66      287.12      7.16 o
   7  10   2      202.01      208.88      7.57 o
   8  10   2       76.45       59.57      4.85 o
   9  10   2       30.16       38.97      3.87 o
  10  10   2        0.05        2.86      3.67 o
  11  10   2       28.28       32.19      7.91 o
  12  10   2       23.18       20.63      5.28 o
 -11  11   2       10.11       10.92      6.25 o
 -10  11   2        0.24        0.73      3.77 o
  -9  11   2      212.34      229.72     10.25 o
  -8  11   2       26.14       20.74      3.51 o
  -7  11   2       24.82       25.45      4.04 o
  -6  11   2       31.57       30.79      3.91 o
  -5  11   2      909.51      924.49     15.59 o
  -4  11   2        0.74        4.89      2.69 o
  -3  11   2       59.88       63.31      3.91 o
  -2  11   2      369.37      346.65      7.50 o
  -1  11   2       47.45       48.45      5.31 o
   0  11   2        8.41        7.18      2.21 o
   1  11   2     1609.27     1631.73     17.74 o
   2  11   2       24.81       22.31      2.91 o
   3  11   2      168.06      158.32      6.62 o
   4  11   2       30.77       25.25      2.94 o
   5  11   2       75.44       82.91      4.30 o
   6  11   2      139.87      130.53      5.18 o
   7  11   2       31.78       36.80      4.15 o
   8  11   2       16.66        6.95      4.55 o
   9  11   2        5.06        3.40      2.95 o
  10  11   2        1.75       -0.90      3.49 o
  11  11   2       45.48       43.77      5.85 o
 -11  12   2       36.00       48.36      6.32 o
 -10  12   2       58.06       71.60     11.42 o
  -9  12   2       40.85       41.60      5.45 o
  -8  12   2       74.54       76.47      5.27 o
  -7  12   2        4.31        2.46      3.15 o
  -6  12   2      496.08      504.69     16.63 o
  -5  12   2        0.47       -1.36      2.64 o
  -4  12   2       73.86       68.18      4.49 o
  -3  12   2      213.89      208.49      6.42 o
  -2  12   2        3.61       -1.97      1.97 o
  -1  12   2      262.71      251.34      6.71 o
   0  12   2      620.41      624.68     11.57 o
   1  12   2      324.52      322.99      7.51 o
   2  12   2      286.01      276.58      7.05 o
   3  12   2        7.75        6.47      2.37 o
   4  12   2       17.79       22.88      3.07 o
   5  12   2      384.79      372.98      8.32 o
   6  12   2        4.11        5.97      2.49 o
   7  12   2       10.60       10.02      5.07 o
   8  12   2        0.41        0.07      3.12 o
   9  12   2       37.59       32.75      5.48 o
  10  12   2       36.95       38.68      5.50 o
 -10  13   2       17.52       12.05      4.72 o
  -9  13   2       46.74       47.01      5.83 o
  -8  13   2       23.82       17.21      4.37 o
  -7  13   2        0.95        1.33      3.51 o
  -6  13   2        8.54        2.33      3.11 o
  -5  13   2        0.92        3.46      2.56 o
  -4  13   2        2.87        4.19      2.60 o
  -3  13   2        0.06       -0.45      2.48 o
  -2  13   2       22.19       20.34      3.16 o
  -1  13   2        2.14       -2.27      2.27 o
   0  13   2        7.48       16.76      2.91 o
   1  13   2        1.11        6.13      2.52 o
   2  13   2        4.81        4.57      2.47 o
   3  13   2       48.83       44.14      3.67 o
   4  13   2        9.76       16.30      2.99 o
   5  13   2       28.61       25.88      3.33 o
   6  13   2        3.96        6.71      3.49 o
   7  13   2       21.90       19.89      4.15 o
   8  13   2       67.46       68.33      5.85 o
   9  13   2        1.56       -0.24      3.84 o
  10  13   2        4.07        8.16      4.61 o
  -9  14   2       24.54       24.47      5.43 o
  -8  14   2       28.40       29.37      4.45 o
  -7  14   2       20.84       15.03      3.52 o
  -6  14   2        0.52       -0.96      2.81 o
  -5  14   2        3.11        2.72      2.76 o
  -4  14   2        1.45        1.80      2.69 o
  -3  14   2       57.03       70.25      4.87 o
  -2  14   2      101.94      101.35      5.19 o
  -1  14   2        6.86       11.70      2.92 o
   0  14   2       13.64        5.86      2.74 o
   1  14   2       16.50       19.80      3.15 o
   2  14   2      107.86      121.61      5.43 o
   3  14   2        1.40        1.40      2.55 o
   4  14   2       11.98       14.44      3.09 o
   5  14   2        4.59        1.79      3.24 o
   6  14   2       29.04       25.04      4.39 o
   7  14   2       34.72       41.94      6.53 o
   8  14   2       45.09       43.28      5.32 o
   9  14   2        0.27       -1.19      4.04 o
  -8  15   2       34.36       26.70      5.19 o
  -7  15   2        0.37        0.46      3.20 o
  -6  15   2       28.60       30.82      4.20 o
  -5  15   2       32.79       33.30      4.16 o
  -4  15   2       66.83       63.43      4.77 o
  -3  15   2        0.24       -2.53      2.53 o
  -2  15   2       15.21       18.23      3.51 o
  -1  15   2       34.43       27.73      3.75 o
   0  15   2      109.91      111.42      5.60 o
   1  15   2        0.56        3.36      2.81 o
   2  15   2        0.15       -0.71      2.59 o
   3  15   2       28.26       30.80      3.79 o
   4  15   2        0.90        4.92      3.65 o
   5  15   2       80.64      110.59      9.89 o
   6  15   2       12.36       11.06      3.99 o
   7  15   2       24.06       31.27      7.99 o
   8  15   2        7.04        2.82      8.24 o
  -7  16   2        0.66       -1.32      4.05 o
  -6  16   2       44.26       55.56      5.44 o
  -5  16   2        7.08        6.57      3.45 o
  -4  16   2        9.49        9.63      3.49 o
  -3  16   2       16.01       15.31      3.63 o
  -2  16   2       21.39       15.99      5.32 o
  -1  16   2       67.54       75.53      5.24 o
   0  16   2       11.31        7.02      3.68 o
   1  16   2        5.75        5.69      3.88 o
   2  16   2       16.94        9.07      4.92 o
   3  16   2       11.92       11.97      4.02 o
   4  16   2        1.94       -1.77      3.27 o
   5  16   2        3.04        8.52      3.92 o
   6  16   2        0.22        4.94      3.95 o
   7  16   2        0.30        5.40      4.22 o
  -5  17   2       25.85       25.96      4.47 o
  -4  17   2        2.12        4.24      3.35 o
  -3  17   2       23.23       30.11      4.39 o
  -2  17   2       15.66       13.78      4.55 o
  -1  17   2       39.05       44.52      5.63 o
   0  17   2       39.70       28.40      5.11 o
   1  17   2       59.05       59.04      9.90 o
   2  17   2        4.54        7.23      4.38 o
   3  17   2        2.39       -1.67      3.88 o
   4  17   2       42.35       40.95      5.68 o
   5  17   2        0.08        2.68      4.16 o
  -3  18   2       31.37       33.68      5.60 o
  -2  18   2       15.31        8.05      4.87 o
  -1  18   2       25.30       52.46      6.27 o
   0  18   2        0.10       -0.95      4.24 o
   1  18   2        0.57       -3.82      3.82 o
   2  18   2       46.84       53.34      6.20 o
   3  18   2        2.71        5.82      4.58 o
 -14   1   3        5.04       16.13      4.27 o
 -13   1   3        1.90       -3.21      5.21 o
 -12   1   3      114.59      125.99      6.28 o
 -11   1   3        1.09        2.67      2.63 o
 -10   1   3       35.84       38.56      3.69 o
  -9   1   3       98.91       96.43      4.84 o
  -8   1   3      163.11      168.44      5.26 o
  -7   1   3      124.56      128.50      4.46 o
  -6   1   3      961.60      974.23     13.25 o
  -5   1   3       84.91       85.28      2.22 o
  -4   1   3       18.75       16.90      1.03 o
  -3   1   3      238.43      258.47      2.70 o
  -2   1   3       40.02       36.70      0.98 o
  -1   1   3    20539.77    20028.23     92.94 o
   0   1   3      413.48      392.38      3.32 o
   1   1   3        2.90        3.04      0.58 o
   2   1   3       16.81       18.08      0.82 o
   3   1   3        0.42       -0.40      0.63 o
   4   1   3      588.59      621.20      4.87 o
   5   1   3      192.81      180.72      2.69 o
   6   1   3      524.08      521.11      6.54 o
   7   1   3        3.05        2.47      1.58 o
   8   1   3      478.09      460.48      7.94 o
   9   1   3      164.55      151.75      5.25 o
  10   1   3        0.63        1.53      2.46 o
  11   1   3       22.39       22.03      4.17 o
  12   1   3        0.49       -2.69      2.69 o
  13   1   3       13.48       11.34      3.69 o
  14   1   3        0.68        4.52      3.88 o
 -14   2   3        1.34        3.13      3.61 o
 -13   2   3        1.25        1.36      3.23 o
 -12   2   3        0.51       -0.17      2.92 o
 -11   2   3        1.07       -2.20      2.41 o
 -10   2   3        0.15        2.10      2.39 o
  -9   2   3      207.32      198.54      8.03 o
  -8   2   3      579.89      564.74      9.47 o
  -7   2   3        4.09        2.12      2.19 o
  -6   2   3      853.17      862.75     10.64 o
  -5   2   3     1980.58     2089.02     13.95 o
  -4   2   3      156.40      150.50      2.55 o
  -3   2   3     1630.92     1695.08     10.16 o
  -2   2   3      359.57      315.04      3.01 o
  -1   2   3    10320.69    10293.70     57.01 o
   0   2   3    12576.42    12394.72     77.01 o
   1   2   3     2282.73     2204.48     13.39 o
   2   2   3     2936.74     2926.69     18.92 o
   3   2   3     1149.36     1103.53      7.67 o
   4   2   3        7.21       18.27      1.50 o
   5   2   3      391.99      359.17      3.91 o
   6   2   3     2051.09     2082.64     18.10 o
   7   2   3        8.16        6.01      1.76 o
   8   2   3       12.02        9.40      3.28 o
   9   2   3       20.51       15.77      2.74 o
  10   2   3       17.32       18.90      3.49 o
  11   2   3      223.14      215.91      6.90 o
  12   2   3       53.42       67.23      4.89 o
  13   2   3      164.69      184.53      7.54 o
  14   2   3        6.45       10.44      4.03 o
 -14   3   3        7.02       -0.79      5.35 o
 -13   3   3       18.91       27.69      4.29 o
 -12   3   3       30.84       36.35      4.42 o
 -11   3   3        4.41        8.29      2.99 o
 -10   3   3        4.12        3.06      2.55 o
  -9   3   3       75.32       67.00      4.08 o
  -8   3   3        5.68        5.00      2.25 o
  -7   3   3      244.25      247.87      5.90 o
  -6   3   3       49.57       46.87      2.81 o
  -5   3   3      236.29      247.08      4.17 o
  -4   3   3       41.09       34.36      1.45 o
  -3   3   3       23.36       23.06      1.16 o
  -2   3   3      723.58      710.30      6.45 o
  -1   3   3     3479.34     3467.77     20.64 o
   0   3   3      903.42      955.16      7.58 o
   1   3   3       38.61       37.23      1.61 o
   2   3   3      283.76      307.05      3.10 o
   3   3   3     1081.03     1157.85      8.21 o
   4   3   3     3120.06     3323.63     17.50 o
   5   3   3      315.74      305.25      4.49 o
   6   3   3       39.93       32.32      1.99 o
   7   3   3      297.60      277.70      5.53 o
   8   3   3      196.63      186.73      5.02 o
   9   3   3      371.83      348.86      7.64 o
  10   3   3        3.31        5.77      2.51 o
  11   3   3      154.16      144.43     11.35 o
  12   3   3        1.22        2.92      2.96 o
  13   3   3        1.64       -3.37      3.81 o
 -13   4   3       17.98       13.41      3.84 o
 -12   4   3        1.79        4.29      3.15 o
 -11   4   3       81.65       84.06      5.12 o
 -10   4   3        6.67        5.20      2.67 o
  -9   4   3        9.14        5.53      2.49 o
  -8   4   3      920.59      930.38     18.90 o
  -7   4   3      317.65      314.43     10.16 o
  -6   4   3      330.27      310.20      7.66 o
  -5   4   3       11.16       22.50      2.53 o
  -4   4   3      513.57      586.42      6.49 o
  -3   4   3      251.07      282.81      4.47 o
  -2   4   3     1647.77     1728.56     12.10 o
  -1   4   3       50.64       62.28      1.86 o
   0   4   3       32.81       31.39      2.19 o
   1   4   3       10.23        9.48      1.09 o
   2   4   3     1237.59     1354.93     10.36 o
   3   4   3      129.32      135.58      2.44 o
   4   4   3      148.13      161.63      2.71 o
   5   4   3      214.53      212.56      3.91 o
   6   4   3      236.45      231.76      4.48 o
   7   4   3      174.58      170.95      4.28 o
   8   4   3      203.54      180.08      5.15 o
   9   4   3       45.74       38.82      3.36 o
  10   4   3        0.41        1.57      2.45 o
  11   4   3      118.73      106.45      5.69 o
  12   4   3       57.65       63.21      4.78 o
  13   4   3       12.13       14.26      3.94 o
 -13   5   3        1.19        4.94      4.07 o
 -12   5   3      207.38      204.00     11.23 o
 -11   5   3      104.05      107.63      6.65 o
 -10   5   3        3.41        7.00      3.27 o
  -9   5   3       14.36       13.32      3.36 o
  -8   5   3       33.72       30.62      3.57 o
  -7   5   3        0.03        3.66      2.30 o
  -6   5   3       19.92       21.16      2.39 o
  -5   5   3      434.98      445.37      7.29 o
  -4   5   3        2.18       -0.68      1.19 o
  -3   5   3      557.74      513.07      6.38 o
  -2   5   3     1681.20     1819.92     13.01 o
  -1   5   3       10.89        4.80      0.98 o
   0   5   3       61.86       65.28      1.92 o
   1   5   3        0.15        0.20      0.74 o
   2   5   3     4463.63     4815.85     37.51 o
   3   5   3      172.05      200.98      3.47 o
   4   5   3      471.03      481.52      5.16 o
   5   5   3       51.50       57.76      2.30 o
   6   5   3      763.46      726.51      9.55 o
   7   5   3      297.33      291.40      6.23 o
   8   5   3      170.52      156.22      5.23 o
   9   5   3      269.27      263.08     11.36 o
  10   5   3        4.95       -0.02      2.82 o
  11   5   3        7.21        5.33      3.54 o
  12   5   3        1.23       -1.41      3.34 o
  13   5   3        0.38        0.85      3.94 o
 -13   6   3       34.55       43.34      6.64 o
 -12   6   3        2.55       -2.92      3.62 o
 -11   6   3        8.78        2.12      3.66 o
 -10   6   3        2.86       -1.76      3.55 o
  -9   6   3      226.97      226.96      7.99 o
  -8   6   3       62.47       61.81      4.52 o
  -7   6   3      562.74      561.20     11.07 o
  -6   6   3       31.92       31.88      3.51 o
  -5   6   3      188.04      191.77      6.10 o
  -4   6   3       19.25       22.81      2.11 o
  -3   6   3      275.95      307.58      5.04 o
  -2   6   3     1607.14     1681.63     14.75 o
  -1   6   3      328.17      371.04      5.09 o
   0   6   3      849.13      862.51      8.28 o
   1   6   3      227.24      211.13      3.31 o
   2   6   3      114.98       98.07      2.58 o
   3   6   3      238.70      228.03      3.52 o
   4   6   3      491.98      507.39      6.37 o
   5   6   3      289.67      273.39      5.36 o
   6   6   3     1434.40     1382.06     14.73 o
   7   6   3      268.83      255.88      6.16 o
   8   6   3      430.77      364.23      9.04 o
   9   6   3      121.77      122.43      6.02 o
  10   6   3       15.71       14.12      3.48 o
  11   6   3      107.74      121.31      6.69 o
  12   6   3       30.66       49.78      7.85 o
  13   6   3        1.06        5.48      4.19 o
 -13   7   3       62.13       62.68      6.71 o
 -12   7   3       70.29       89.56     12.16 o
 -11   7   3      129.43      126.68      8.13 o
 -10   7   3       56.76       52.99      7.68 o
  -9   7   3       33.59       28.95      5.79 o
  -8   7   3      167.25      181.87      7.09 o
  -7   7   3       34.43       33.68      3.17 o
  -6   7   3      296.23      297.10      6.69 o
  -5   7   3        2.53        3.46      2.09 o
  -4   7   3        0.36        5.66      2.07 o
  -3   7   3       35.26       36.66      2.48 o
  -2   7   3     1494.67     1610.39     15.53 o
  -1   7   3       43.86       52.34      2.24 o
   0   7   3       16.39       16.84      1.40 o
   1   7   3      122.13      114.10      2.75 o
   2   7   3      130.17      121.58      3.10 o
   3   7   3       96.42      102.83      2.96 o
   4   7   3        3.74        4.44      1.35 o
   5   7   3       39.17       39.87      4.48 o
   6   7   3      252.21      258.26      6.60 o
   7   7   3      379.57      392.82      6.87 o
   8   7   3      365.74      381.79      9.47 o
   9   7   3       12.16       10.93      3.49 o
  10   7   3       13.72       27.64      4.25 o
  11   7   3        1.99       -3.08      3.08 o
  12   7   3        0.60       -0.19      4.58 o
  13   7   3        7.96       12.42      5.71 o
 -12   8   3        5.64        9.49      4.73 o
 -11   8   3       20.99       22.64      4.79 o
 -10   8   3       34.52       37.43      7.12 o
  -9   8   3       47.07       48.43      4.83 o
  -8   8   3        0.30       -2.13      2.64 o
  -7   8   3       12.61        9.92      2.67 o
  -6   8   3      182.24      182.68      5.65 o
  -5   8   3       54.74       48.12      4.27 o
  -4   8   3      274.05      261.10     10.50 o
  -3   8   3      225.75      230.78      8.97 o
  -2   8   3        1.38        0.23      1.52 o
  -1   8   3        0.00        1.52      1.41 o
   0   8   3      118.43      112.59      3.38 o
   1   8   3      530.29      553.10      6.94 o
   2   8   3      207.21      238.97      4.52 o
   3   8   3        0.11       -0.48      1.29 o
   4   8   3       51.72       47.12      2.40 o
   5   8   3       63.79       64.67      3.30 o
   6   8   3        1.78       -0.50      1.92 o
   7   8   3      507.62      465.43     10.02 o
   8   8   3      294.16      268.59      6.99 o
   9   8   3       16.30       10.58      3.32 o
  10   8   3       17.54       11.40      3.76 o
  11   8   3       10.18       13.17      3.99 o
  12   8   3       10.99        4.09      4.13 o
 -12   9   3       27.67       32.74      5.61 o
 -11   9   3       44.97       39.54      5.43 o
 -10   9   3       37.18       48.72      5.45 o
  -9   9   3        9.76       10.65      3.76 o
  -8   9   3       46.00       54.23      4.84 o
  -7   9   3       81.44       86.31      4.58 o
  -6   9   3        8.88        1.06      2.64 o
  -5   9   3        0.03        1.36      2.36 o
  -4   9   3       68.61       69.40      4.42 o
  -3   9   3      867.16      915.53     22.09 o
  -2   9   3      204.78      175.26      5.70 o
  -1   9   3      633.00      655.23      8.33 o
   0   9   3       17.69       18.49      1.96 o
   1   9   3      560.85      560.62      8.96 o
   2   9   3      320.20      323.63      5.61 o
   3   9   3      264.21      271.60      5.21 o
   4   9   3      391.21      386.49      6.34 o
   5   9   3      325.37      314.65      9.68 o
   6   9   3       66.69       71.23      4.45 o
   7   9   3       20.06       21.13      3.42 o
   8   9   3       54.41       54.16      3.94 o
   9   9   3      103.94      100.94      5.12 o
  10   9   3       33.57       32.28      4.66 o
  11   9   3        2.45        4.67      3.83 o
  12   9   3       56.65       52.58      6.15 o
 -11  10   3        9.77        8.04      4.86 o
 -10  10   3        7.46        8.54      5.55 o
  -9  10   3       17.56       24.47      4.41 o
  -8  10   3       27.79       39.24      3.97 o
  -7  10   3      147.09      158.35     10.04 o
  -6  10   3       79.73       77.96      5.08 o
  -5  10   3      321.23      305.73      8.45 o
  -4  10   3       42.47       38.61      5.32 o
  -3  10   3        2.40       -1.63      2.24 o
  -2  10   3        2.02        1.78      1.89 o
  -1  10   3      286.29      252.43      6.04 o
   0  10   3        3.80       -0.21      1.87 o
   1  10   3        9.85        8.47      1.98 o
   2  10   3      846.32      842.27     11.69 o
   3  10   3        8.93        5.12      1.84 o
   4  10   3      547.21      547.67      8.96 o
   5  10   3      287.96      278.69      6.58 o
   6  10   3       77.84       63.66      4.55 o
   7  10   3       18.54       11.84      3.27 o
   8  10   3       47.24       36.08      4.23 o
   9  10   3        6.65        2.64      2.77 o
  10  10   3       24.75       22.35      4.67 o
  11  10   3        9.22       13.94      4.47 o
 -11  11   3        6.67        4.66      6.81 o
 -10  11   3        2.69       -0.93      4.08 o
  -9  11   3       18.63       20.52      4.63 o
  -8  11   3       32.13       28.60      3.85 o
  -7  11   3       28.97       24.00      4.09 o
  -6  11   3       37.53       22.12      3.71 o
  -5  11   3        3.32        1.98      4.11 o
  -4  11   3       99.04       88.74      5.06 o
  -3  11   3        4.82        4.37      2.57 o
  -2  11   3      248.59      238.50      6.29 o
  -1  11   3       34.38       33.72      4.48 o
   0  11   3       70.40       62.40      3.61 o
   1  11   3        0.43        3.23      2.27 o
   2  11   3      272.49      274.06      7.49 o
   3  11   3       59.12       59.08      4.06 o
   4  11   3        1.55        2.13      2.06 o
   5  11   3      124.75      111.10      5.13 o
   6  11   3        2.17        4.77      5.31 o
   7  11   3       11.36       12.65      3.41 o
   8  11   3        1.53       -2.98      2.98 o
   9  11   3       15.31       16.05      4.13 o
  10  11   3        0.13        0.48      3.64 o
  11  11   3       23.65       25.09      7.15 o
 -10  12   3        3.87        5.81      4.11 o
  -9  12   3      104.94      139.72     11.00 o
  -8  12   3       16.03       14.64      3.69 o
  -7  12   3        1.41        2.21      3.05 o
  -6  12   3      104.23       92.37      6.98 o
  -5  12   3       36.55       39.12      4.31 o
  -4  12   3       80.69       94.97      7.85 o
  -3  12   3        4.70        3.54      2.39 o
  -2  12   3       80.18       75.30      6.15 o
  -1  12   3        1.30        0.71      2.60 o
   0  12   3      257.17      242.49      6.54 o
   1  12   3       27.44       27.54      3.05 o
   2  12   3      149.71      145.61      5.30 o
   3  12   3        0.76        3.14      2.29 o
   4  12   3       59.35       68.87      4.06 o
   5  12   3        4.36        5.70      2.46 o
   6  12   3       24.95       22.63      3.80 o
   7  12   3       50.71       54.56      4.90 o
   8  12   3       20.30       14.05      5.74 o
   9  12   3       30.05       28.74      4.92 o
  10  12   3        6.44       10.39      6.51 o
 -10  13   3       23.76       12.24      7.60 o
  -9  13   3        0.35       -3.40      5.40 o
  -8  13   3        4.22        4.90      3.18 o
  -7  13   3       22.40       31.41      4.74 o
  -6  13   3       19.35       15.73      5.19 o
  -5  13   3       68.07       57.74      4.34 o
  -4  13   3      229.67      210.38      7.40 o
  -3  13   3      417.30      410.35      9.08 o
  -2  13   3       17.36       26.41      3.24 o
  -1  13   3        5.72        5.55      2.50 o
   0  13   3      189.37      185.40      6.19 o
   1  13   3       14.14        9.10      2.71 o
   2  13   3       21.28       17.99      2.89 o
   3  13   3       97.04       99.72      4.77 o
   4  13   3       85.67       90.08      5.70 o
   5  13   3       29.74       32.95      4.38 o
   6  13   3        0.39        4.75      3.30 o
   7  13   3       51.84       50.84      5.17 o
   8  13   3       65.86       63.30      7.13 o
   9  13   3        9.33       16.82      4.75 o
  -9  14   3       36.85       50.48      6.18 o
  -8  14   3       13.09       16.00      3.99 o
  -7  14   3       23.56       18.14      4.99 o
  -6  14   3       84.03       70.64      5.02 o
  -5  14   3        0.55       -2.77      3.59 o
  -4  14   3      224.35      246.67      7.56 o
  -3  14   3        0.05       -1.49      2.47 o
  -2  14   3        3.00        2.19      2.58 o
  -1  14   3       56.57       54.53      4.25 o
   0  14   3      117.94      136.51      5.70 o
   1  14   3       45.80       46.03      3.89 o
   2  14   3       58.91       59.31      4.90 o
   3  14   3       45.91       42.62      4.76 o
   4  14   3      310.20      316.75      9.98 o
   5  14   3      102.35      103.88     13.08 o
   6  14   3        1.24        2.08      3.84 o
   7  14   3       75.16       75.75      6.28 o
   8  14   3       77.27       74.71      8.15 o
   9  14   3       10.84       -3.32      4.06 o
  -8  15   3        8.91       17.03      4.19 o
  -7  15   3       16.18        9.20      3.55 o
  -6  15   3        0.50       -0.84      2.99 o
  -5  15   3       13.56        9.45      3.33 o
  -4  15   3       48.41       58.05      4.69 o
  -3  15   3       69.92       51.99      6.23 o
  -2  15   3      217.15      235.83     10.70 o
  -1  15   3        4.63        7.47      5.82 o
   0  15   3        5.49        5.72      2.90 o
   1  15   3        3.59        0.38      3.34 o
   2  15   3       15.91       16.00      4.63 o
   3  15   3       21.05       29.35      4.51 o
   4  15   3        8.02        5.10      3.58 o
   5  15   3        0.17        0.07      3.48 o
   6  15   3       12.62        9.79      5.68 o
   7  15   3        3.62        4.14      5.06 o
   8  15   3        4.18        5.79      5.41 o
  -6  16   3        1.68        6.48      4.08 o
  -5  16   3      139.92      165.25     13.63 o
  -4  16   3        1.28       -2.82      2.82 o
  -3  16   3        5.65        8.83      3.99 o
  -2  16   3       17.95       29.72      4.87 o
  -1  16   3        0.79       -1.58      3.51 o
   0  16   3        0.36        2.16      3.60 o
   1  16   3        3.91       -2.51      3.31 o
   2  16   3       41.61       42.74      5.32 o
   3  16   3        0.01        0.94      3.49 o
   4  16   3        0.60       -3.31      3.31 o
   5  16   3        8.81       13.09      6.10 o
   6  16   3       15.14       11.33      5.51 o
  -5  17   3        2.69        4.09      4.38 o
  -4  17   3        0.24        7.20      4.28 o
  -3  17   3       29.73       37.51      5.55 o
  -2  17   3      138.94      145.02     11.37 o
  -1  17   3        0.13       -0.69      3.86 o
   0  17   3        7.28        5.63      4.22 o
   1  17   3        7.44       10.95      5.44 o
   2  17   3        0.04        2.93      4.16 o
   3  17   3        9.21       13.31      4.66 o
   4  17   3        6.82       10.50      4.50 o
   5  17   3       18.67       21.08      6.33 o
  -2  18   3        0.62        4.27      4.44 o
  -1  18   3       43.82       46.12      6.26 o
   0  18   3        0.28       -3.11      3.86 o
   1  18   3       18.02       19.64      5.29 o
   2  18   3       17.32       19.13      9.15 o
 -14   0   4       58.07       63.47      9.69 o
 -13   0   4        0.40       -1.97      4.26 o
 -12   0   4        0.81        5.48      4.58 o
 -11   0   4       27.10       34.71      5.65 o
 -10   0   4      774.75      733.54     17.47 o
  -9   0   4       14.90       10.58      3.81 o
  -8   0   4      300.77      314.71      9.92 o
  -7   0   4      142.15      153.34      6.63 o
  -6   0   4     1503.57     1496.04     21.50 o
  -5   0   4      161.90      175.29      5.20 o
  -4   0   4     4709.34     4767.44     35.01 o
  -3   0   4      571.89      546.32      5.66 o
  -2   0   4      245.00      241.38      3.07 o
  -1   0   4       22.17       20.58      0.96 o
   0   0   4      897.31      888.07      8.91 o
   1   0   4     2254.66     2256.18     35.16 o
   2   0   4        0.25       -1.14      1.14 o
   3   0   4      537.32      542.42      7.63 o
   4   0   4      304.29      257.48      5.52 o
   5   0   4      491.19      496.46      6.67 o
   6   0   4       16.64       15.42      2.54 o
   7   0   4      893.38      895.97     15.20 o
   8   0   4      227.64      258.46     14.34 o
   9   0   4      475.12      440.25     11.72 o
  10   0   4      140.42      128.78      7.35 o
  11   0   4       64.34       72.37      6.51 o
  12   0   4       19.28       11.26      4.65 o
  13   0   4        0.37        9.10      5.12 o
 -14   1   4       21.59       20.14      4.73 o
 -13   1   4        4.05        3.86      3.47 o
 -12   1   4        4.61        5.69      3.15 o
 -11   1   4       22.07       15.76      3.31 o
 -10   1   4      141.54      149.04      8.00 o
  -9   1   4      271.84      311.32     15.51 o
  -8   1   4      122.87      127.33      4.80 o
  -7   1   4       72.35       72.45      3.43 o
  -6   1   4      263.60      295.81      6.17 o
  -5   1   4       86.03      112.67      2.50 o
  -4   1   4      207.13      219.07      3.03 o
  -3   1   4      368.81      416.99      3.26 o
  -2   1   4     1288.54     1294.68      6.87 o
  -1   1   4       57.62       72.79      1.18 o
   0   1   4     1060.74     1033.56      8.33 o
   1   1   4      908.22      928.10     12.95 o
   2   1   4       29.41       34.39      1.10 o
   3   1   4      476.14      490.46      4.60 o
   4   1   4      806.04      787.15      5.56 o
   5   1   4     1030.07     1077.05      7.51 o
   6   1   4      483.76      516.00      5.53 o
   7   1   4      409.54      386.62      6.71 o
   8   1   4      336.30      313.30      6.53 o
   9   1   4       87.25       68.52      3.82 o
  10   1   4       88.27       87.83      7.01 o
  11   1   4      195.05      175.16      6.38 o
  12   1   4       17.47       21.70      3.65 o
  13   1   4       83.60       87.12      5.73 o
 -13   2   4        7.77        7.75      3.52 o
 -12   2   4        5.88        4.25      3.14 o
 -11   2   4       32.83       30.28      3.86 o
 -10   2   4      129.23      120.58      7.04 o
  -9   2   4       28.41       29.16      3.25 o
  -8   2   4      241.78      219.97      9.31 o
  -7   2   4       24.52       30.37      2.62 o
  -6   2   4       55.36       55.35      2.91 o
  -5   2   4        0.04        0.50      1.07 o
  -4   2   4        6.77        9.21      1.06 o
  -3   2   4      894.90      937.60      6.64 o
  -2   2   4     1028.37     1043.72      6.31 o
  -1   2   4     1872.46     1886.68     10.95 o
   0   2   4       13.25       15.60      1.23 o
   1   2   4      286.09      278.83      3.11 o
   2   2   4      464.42      495.84      3.80 o
   3   2   4     1957.57     2011.81     12.43 o
   4   2   4        2.86        3.78      0.69 o
   5   2   4        0.78        0.51      0.81 o
   6   2   4       26.97       27.62      1.90 o
   7   2   4      123.73      132.46      4.17 o
   8   2   4      204.24      190.52      6.57 o
   9   2   4      139.38      124.58      4.96 o
  10   2   4        3.34       -1.00      2.22 o
  11   2   4        4.50        4.27      2.74 o
  12   2   4        2.44        6.47      3.00 o
  13   2   4        4.55        4.33      3.37 o
 -13   3   4       25.44       31.52      4.98 o
 -12   3   4       14.58       14.55      3.70 o
 -11   3   4        8.20        8.95      3.09 o
 -10   3   4       72.71       72.50      4.59 o
  -9   3   4       15.96        8.72      2.60 o
  -8   3   4       26.37       27.60      2.96 o
  -7   3   4       61.93       64.13      4.04 o
  -6   3   4      108.95       93.02      3.72 o
  -5   3   4      290.32      301.52      6.76 o
  -4   3   4     1673.91     1653.62     11.51 o
  -3   3   4       14.46       14.30      1.05 o
  -2   3   4       45.92       47.07      1.35 o
  -1   3   4     5590.75     5552.41     95.50 o
   0   3   4        9.86        7.47      0.88 o
   1   3   4      999.71      965.37      7.50 o
   2   3   4     1400.70     1462.25      8.80 o
   3   3   4      492.60      447.57      4.05 o
   4   3   4      358.36      344.73      3.76 o
   5   3   4       84.86       63.21      1.55 o
   6   3   4      129.98      126.91      2.74 o
   7   3   4        2.38        3.87      1.52 o
   8   3   4      417.33      417.27      6.82 o
   9   3   4      127.82      118.51      4.76 o
  10   3   4       15.47       17.66      3.00 o
  11   3   4       13.42       19.60      3.31 o
  12   3   4        2.76        0.62      2.89 o
  13   3   4       17.24       15.52      4.02 o
 -13   4   4       26.14       33.10      5.42 o
 -12   4   4       40.41       36.09      5.14 o
 -11   4   4      205.12      194.11      9.43 o
 -10   4   4        1.45       -1.55      2.91 o
  -9   4   4       48.91       49.55      6.26 o
  -8   4   4        9.67        4.49      2.77 o
  -7   4   4       32.00       26.83      3.09 o
  -6   4   4        6.54        3.87      2.32 o
  -5   4   4        8.66       19.14      1.84 o
  -4   4   4      891.46      884.55      7.65 o
  -3   4   4     1725.68     1862.26     12.33 o
  -2   4   4     2835.42     2751.07     17.74 o
  -1   4   4      732.90      735.32      6.29 o
   0   4   4       29.22       31.84      1.44 o
   1   4   4      218.88      213.48      3.13 o
   2   4   4       18.92       12.86      0.90 o
   3   4   4      149.40      147.51      3.20 o
   4   4   4       56.74       42.36      1.70 o
   5   4   4      245.63      244.98      3.19 o
   6   4   4      830.90      774.38      8.35 o
   7   4   4      735.04      721.59      8.72 o
   8   4   4       67.58       58.02      4.90 o
   9   4   4        7.47        6.35      2.41 o
  10   4   4       18.44       16.06      2.97 o
  11   4   4       21.10       20.34      3.45 o
  12   4   4       20.85       20.70      3.78 o
  13   4   4        6.46       -1.72      3.30 o
 -13   5   4        0.60        0.13      3.97 o
 -12   5   4       19.42       31.91      5.09 o
 -11   5   4       76.09       79.16      6.13 o
 -10   5   4       63.65       61.79      6.04 o
  -9   5   4       17.10       24.24      5.33 o
  -8   5   4       22.84       31.10      3.61 o
  -7   5   4       22.41       25.85      3.24 o
  -6   5   4       28.08       29.17      2.64 o
  -5   5   4        7.48        5.29      1.71 o
  -4   5   4      245.35      274.66      4.86 o
  -3   5   4      230.69      226.21      3.87 o
  -2   5   4      848.51      948.03      9.01 o
  -1   5   4     1475.44     1469.92     11.83 o
   0   5   4      646.73      646.88      5.85 o
   1   5   4        6.41        1.78      1.11 o
   2   5   4      437.62      486.34      5.41 o
   3   5   4      935.12      973.39      8.62 o
   4   5   4        4.77        7.63      1.21 o
   5   5   4      672.58      664.97      7.44 o
   6   5   4       57.21       55.13      2.50 o
   7   5   4      467.00      429.18      6.63 o
   8   5   4       96.17       84.43      9.12 o
   9   5   4       95.55       86.92      5.08 o
  10   5   4       73.17       84.62      5.41 o
  11   5   4        0.27        0.42      3.23 o
  12   5   4       31.04       41.97      5.18 o
  13   5   4        3.91        3.09      4.20 o
 -13   6   4       15.52       21.12      5.39 o
 -12   6   4        1.48        2.97      3.96 o
 -11   6   4       63.08       44.49      5.23 o
 -10   6   4       34.32       41.26      4.90 o
  -9   6   4       34.20       37.99      4.30 o
  -8   6   4      208.20      207.48     13.50 o
  -7   6   4       14.09       14.37      3.60 o
  -6   6   4       23.09       22.83      2.57 o
  -5   6   4       77.36       83.58      3.59 o
  -4   6   4      399.91      415.80      8.30 o
  -3   6   4      160.50      199.50      4.21 o
  -2   6   4       88.17       96.94      3.32 o
  -1   6   4      324.18      354.00      5.00 o
   0   6   4      315.23      338.83      4.68 o
   1   6   4       21.10       15.74      1.19 o
   2   6   4      180.22      207.89      3.74 o
   3   6   4       77.44       92.12      2.70 o
   4   6   4       46.49       43.90      2.06 o
   5   6   4       57.99       56.21      2.63 o
   6   6   4        0.89        4.05      1.71 o
   7   6   4       32.16       36.22      2.56 o
   8   6   4        6.35        9.72      2.38 o
   9   6   4        5.07        5.95      2.37 o
  10   6   4       12.54       16.55      3.66 o
  11   6   4        0.00        4.27      3.51 o
  12   6   4        4.84        2.80      4.07 o
  13   6   4       37.51       32.11      5.64 o
 -12   7   4       45.78       51.31      6.09 o
 -11   7   4        0.02       -3.24      3.34 o
 -10   7   4       26.27       22.37      4.26 o
  -9   7   4        1.89       -2.96      2.96 o
  -8   7   4      338.92      353.48      9.60 o
  -7   7   4      144.55      155.45      5.59 o
  -6   7   4      345.31      335.27      7.25 o
  -5   7   4       17.55       19.47      3.03 o
  -4   7   4       89.91       74.86      3.90 o
  -3   7   4       25.07       23.07      2.18 o
  -2   7   4       36.13       43.06      2.79 o
  -1   7   4      208.90      205.78      4.10 o
   0   7   4        7.81        6.86      1.43 o
   1   7   4      571.69      567.58      6.03 o
   2   7   4      228.03      222.03      3.91 o
   3   7   4      521.73      502.73      6.08 o
   4   7   4      297.58      307.85      5.70 o
   5   7   4        0.65        0.17      1.55 o
   6   7   4        1.66        5.71      1.95 o
   7   7   4      288.95      258.04      6.28 o
   8   7   4       98.62       93.52      5.27 o
   9   7   4       34.59       31.49      4.42 o
  10   7   4      101.78       86.13      8.63 o
  11   7   4      181.34      198.71      8.62 o
  12   7   4       10.40        9.97      6.75 o
 -12   8   4       61.33       69.07      7.29 o
 -11   8   4        1.17       -2.20      4.40 o
 -10   8   4        0.05        3.11      3.57 o
  -9   8   4        2.24        2.74      3.19 o
  -8   8   4       12.52       13.82      3.58 o
  -7   8   4       68.54       66.32      4.99 o
  -6   8   4      351.77      365.28      7.84 o
  -5   8   4      168.78      158.96      5.89 o
  -4   8   4       98.34      103.53      4.72 o
  -3   8   4      665.58      646.70      9.36 o
  -2   8   4      372.02      388.08      6.85 o
  -1   8   4      114.85      122.59      5.30 o
   0   8   4      177.13      189.10      4.02 o
   1   8   4       11.96       15.13      1.51 o
   2   8   4       92.60       95.42      3.03 o
   3   8   4      117.47      120.46      3.33 o
   4   8   4        8.02        9.61      1.97 o
   5   8   4       35.06       43.04      4.10 o
   6   8   4      343.63      343.63      8.90 o
   7   8   4      237.03      226.48      7.13 o
   8   8   4      169.76      165.71      5.69 o
   9   8   4       38.88       37.62      4.30 o
  10   8   4       21.07       25.98      4.41 o
  11   8   4       37.41       41.75      5.21 o
  12   8   4       23.96       28.26      5.17 o
 -12   9   4        1.32       -1.01      4.26 o
 -11   9   4       19.57       32.92      5.44 o
 -10   9   4      216.91      238.55      9.62 o
  -9   9   4        2.74        1.55      3.35 o
  -8   9   4       99.45      120.54      5.60 o
  -7   9   4      285.15      288.39      7.53 o
  -6   9   4       27.98       20.80      2.94 o
  -5   9   4       37.92       40.34      4.28 o
  -4   9   4        7.47        3.79      2.25 o
  -3   9   4       64.14       67.87      4.87 o
  -2   9   4       26.78       23.64      2.43 o
  -1   9   4      185.35      167.06      4.69 o
   0   9   4      466.38      493.59      7.02 o
   1   9   4      322.29      327.03      5.58 o
   2   9   4       80.27       83.78      3.08 o
   3   9   4      246.78      253.77      4.95 o
   4   9   4      295.92      288.71      5.35 o
   5   9   4      619.59      583.09      9.27 o
   6   9   4       14.55       23.42      3.30 o
   7   9   4      125.43      117.11      5.60 o
   8   9   4       13.58        3.41      2.54 o
   9   9   4        7.58       10.52      3.55 o
  10   9   4        1.19       -2.52      3.26 o
  11   9   4        0.06        2.66      3.87 o
 -11  10   4       17.33       15.66      4.91 o
 -10  10   4        4.03        6.72      4.26 o
  -9  10   4       75.46       82.34      6.18 o
  -8  10   4        7.13        9.00      2.97 o
  -7  10   4       23.72       21.88      4.49 o
  -6  10   4       49.61       52.91      4.56 o
  -5  10   4        7.28       10.12      2.95 o
  -4  10   4      133.64      129.75      5.78 o
  -3  10   4      105.81       93.06      4.75 o
  -2  10   4       21.05       17.90      4.28 o
  -1  10   4      781.32      774.42     10.84 o
   0  10   4      435.31      415.56      6.81 o
   1  10   4      211.66      191.32      4.74 o
   2  10   4      243.08      224.45      5.00 o
   3  10   4      521.22      502.95      7.43 o
   4  10   4       91.70       89.16      3.93 o
   5  10   4      406.02      428.30      9.93 o
   6  10   4       38.49       31.00      3.69 o
   7  10   4       83.90       83.75      5.10 o
   8  10   4        7.11       12.15      4.22 o
   9  10   4        0.96        6.75      3.48 o
  10  10   4       42.46       36.34      5.06 o
  11  10   4       43.55       43.96      5.81 o
 -11  11   4        1.82       -1.17      4.25 o
 -10  11   4        7.09        6.41      4.41 o
  -9  11   4      165.32      176.82      8.52 o
  -8  11   4       41.28       34.59      4.22 o
  -7  11   4      227.23      223.87      7.38 o
  -6  11   4        0.03       -2.59      2.59 o
  -5  11   4       15.70       18.60      5.73 o
  -4  11   4      102.76      112.01      6.53 o
  -3  11   4       83.79       72.62      4.55 o
  -2  11   4      118.45      101.86      4.38 o
  -1  11   4        0.14       -1.69      2.68 o
   0  11   4       52.73       55.73      3.56 o
   1  11   4      638.26      669.08     10.20 o
   2  11   4       18.19       16.40      2.60 o
   3  11   4      179.59      165.41      6.68 o
   4  11   4      207.71      206.13      8.17 o
   5  11   4        5.73        0.43      2.67 o
   6  11   4       79.46       69.91      4.84 o
   7  11   4       31.36       25.82      3.98 o
   8  11   4       11.51        1.97      4.15 o
   9  11   4       30.08       29.07      5.23 o
  10  11   4       34.85       39.33      5.37 o
 -10  12   4        4.05        4.72      4.29 o
  -9  12   4       96.58      108.50     10.55 o
  -8  12   4       22.66       21.04      3.77 o
  -7  12   4       38.78       37.53      4.77 o
  -6  12   4       24.05       11.07      3.74 o
  -5  12   4      504.17      529.45     12.22 o
  -4  12   4      143.23      138.44      6.51 o
  -3  12   4        4.17        3.00      2.33 o
  -2  12   4       22.42       22.17      3.20 o
  -1  12   4       28.63       25.90      4.64 o
   0  12   4      278.48      247.04      8.32 o
   1  12   4       15.12       16.52      2.69 o
   2  12   4       37.62       44.40      5.45 o
   3  12   4       77.77       75.33      4.02 o
   4  12   4        3.77        6.47      3.02 o
   5  12   4       47.00       47.63      4.84 o
   6  12   4        0.53       -0.24      2.94 o
   7  12   4       11.13        2.68      3.90 o
   8  12   4       31.18       31.05      5.60 o
   9  12   4      117.40      130.85      7.57 o
  10  12   4       22.80       34.18      7.25 o
  -9  13   4       64.11       68.67      6.49 o
  -8  13   4        5.21        2.84      3.43 o
  -7  13   4        3.30        4.65      3.52 o
  -6  13   4       26.25       31.53      4.60 o
  -5  13   4        1.59        0.10      6.24 o
  -4  13   4       29.01       29.52      3.48 o
  -3  13   4       40.21       39.06      5.47 o
  -2  13   4        7.99       14.56      2.89 o
  -1  13   4       89.50       83.26      5.20 o
   0  13   4       21.12       29.32      3.25 o
   1  13   4      284.47      276.41      7.24 o
   2  13   4        0.07       -1.74      2.74 o
   3  13   4       25.59       15.57      3.54 o
   4  13   4        5.04        4.28      3.15 o
   5  13   4       55.34       43.02      6.05 o
   6  13   4        0.01       -0.29      4.60 o
   7  13   4        0.15       -2.75      4.14 o
   8  13   4       28.69       30.14      6.00 o
   9  13   4        9.57        0.35      4.01 o
  -8  14   4       14.63       29.11      5.53 o
  -7  14   4        4.43        4.87      3.61 o
  -6  14   4       25.71       23.17      4.46 o
  -5  14   4        1.36        1.30      2.90 o
  -4  14   4       88.29       92.93      5.23 o
  -3  14   4        0.11       -0.14      2.60 o
  -2  14   4       43.39       47.05      4.01 o
  -1  14   4       10.02       12.90      3.06 o
   0  14   4        2.01        6.86      3.43 o
   1  14   4       59.46       61.80      5.19 o
   2  14   4        4.57        2.95      3.31 o
   3  14   4        8.66        9.02      3.62 o
   4  14   4       32.24       34.72      5.85 o
   5  14   4        1.51        2.04      3.42 o
   6  14   4       15.74        9.96      4.76 o
   7  14   4        4.41       11.22      5.04 o
   8  14   4       10.34       13.99      5.40 o
  -7  15   4        4.70        4.06      4.00 o
  -6  15   4        4.41        4.25      3.86 o
  -5  15   4        2.04       -3.44      3.44 o
  -4  15   4        9.85       -1.12      3.92 o
  -3  15   4       11.98       16.39      4.29 o
  -2  15   4       24.35       22.77      4.40 o
  -1  15   4        2.35        2.98      3.53 o
   0  15   4       28.21       33.91      4.69 o
   1  15   4       64.91       83.27      6.10 o
   2  15   4       31.79       26.83      4.60 o
   3  15   4       69.41       91.37      6.65 o
   4  15   4       12.72       11.41      3.96 o
   5  15   4        6.57        2.86      4.22 o
   6  15   4        0.69        4.54      4.60 o
   7  15   4        0.25       -2.41      4.36 o
  -6  16   4        3.66        5.16      4.29 o
  -5  16   4        8.67        3.05      4.03 o
  -4  16   4       64.67       62.88      6.10 o
  -3  16   4        9.74       13.57      4.36 o
  -2  16   4        5.94        2.23      3.81 o
  -1  16   4        0.20       -1.87      5.08 o
   0  16   4        0.01        2.58      3.80 o
   1  16   4        4.88       -0.01      3.74 o
   2  16   4       13.92        5.46      4.14 o
   3  16   4       21.55       21.36      4.86 o
   4  16   4        0.32       -1.13      3.80 o
   5  16   4        9.58        7.12      5.30 o
   6  16   4        4.42        3.24      4.87 o
  -4  17   4        0.05       -3.38      4.12 o
  -3  17   4        3.93        4.95      4.27 o
  -2  17   4       13.53        8.38      4.47 o
  -1  17   4       72.42       90.02      7.05 o
   0  17   4        8.97        4.50      4.35 o
   1  17   4       41.85       39.06      8.83 o
   2  17   4        0.80       -3.49      3.49 o
   3  17   4        0.25       -2.60      4.92 o
   4  17   4        4.43        9.21      5.40 o
 -13   1   5        7.27       14.35      3.95 o
 -12   1   5        3.55        0.20      3.04 o
 -11   1   5       41.25       42.33      4.25 o
 -10   1   5        4.06        1.31      2.54 o
  -9   1   5        1.30       -2.24      2.24 o
  -8   1   5      124.02      124.62      4.79 o
  -7   1   5        1.36        1.97      1.94 o
  -6   1   5        0.09        2.56      1.56 o
  -5   1   5      245.24      237.04      3.51 o
  -4   1   5      189.55      193.33      2.92 o
  -3   1   5     2145.89     2114.14     10.85 o
  -2   1   5        0.90        1.37      0.54 o
  -1   1   5        1.61        1.02      0.45 o
   0   1   5     1722.30     1847.55     13.97 o
   1   1   5        2.60        2.16      1.85 o
   2   1   5      156.15      162.49      4.03 o
   3   1   5        0.04        0.07      0.71 o
   4   1   5     1152.34     1220.36     10.72 o
   5   1   5      331.36      308.74      4.85 o
   6   1   5      431.44      427.08      4.68 o
   7   1   5       72.21       77.74      4.41 o
   8   1   5        0.58       -0.85      1.76 o
   9   1   5      175.47      164.64      5.45 o
  10   1   5        3.82        1.04      2.35 o
  11   1   5       68.94       76.17      6.01 o
  12   1   5        6.31        4.26      2.90 o
  13   1   5       75.24       89.61      5.79 o
 -13   2   5        0.60       -2.99      3.03 o
 -12   2   5       38.79       41.56      6.54 o
 -11   2   5       72.49       66.90      4.81 o
 -10   2   5       29.59       21.67      3.38 o
  -9   2   5        0.91       -1.60      2.19 o
  -8   2   5      699.93      670.24     10.65 o
  -7   2   5      114.00      125.09      4.54 o
  -6   2   5       37.16       34.88      2.48 o
  -5   2   5      175.69      173.04      3.31 o
  -4   2   5      807.35      759.12      6.75 o
  -3   2   5      914.59      878.19      8.31 o
  -2   2   5     1459.63     1412.42      8.01 o
  -1   2   5      736.04      746.66      5.33 o
   0   2   5      217.45      188.87      2.95 o
   1   2   5      309.99      271.96      5.10 o
   2   2   5      913.65      913.31      9.04 o
   3   2   5     1125.85     1095.90      9.43 o
   4   2   5     1871.46     1858.34     13.55 o
   5   2   5      130.85      154.11      2.45 o
   6   2   5      405.00      381.16      4.65 o
   7   2   5       16.70       16.65      1.83 o
   8   2   5      206.70      195.00      5.34 o
   9   2   5      746.38      709.29     11.80 o
  10   2   5      192.47      208.21      6.42 o
  11   2   5      101.01      126.06      5.60 o
  12   2   5        0.04       -2.82      2.82 o
  13   2   5       71.65       76.34      5.52 o
 -13   3   5        0.13        2.01      3.61 o
 -12   3   5        1.22        1.88      3.10 o
 -11   3   5       28.49       27.36      3.91 o
 -10   3   5        1.19        1.49      2.59 o
  -9   3   5       10.83        9.03      2.59 o
  -8   3   5        0.01       -2.03      2.03 o
  -7   3   5       50.56       59.07      3.79 o
  -6   3   5      206.90      206.72      7.95 o
  -5   3   5       88.39      100.86      3.59 o
  -4   3   5      875.99      899.57      7.67 o
  -3   3   5       65.37       59.68      1.85 o
  -2   3   5     1460.64     1474.86      8.50 o
  -1   3   5     1673.04     1659.57      9.39 o
   0   3   5     1419.33     1532.96     11.14 o
   1   3   5      860.24      906.18      7.00 o
   2   3   5     2141.34     2253.90     13.74 o
   3   3   5        0.53       -0.07      0.56 o
   4   3   5      393.36      366.01      3.47 o
   5   3   5      501.10      501.73      4.77 o
   6   3   5       43.06       39.84      2.15 o
   7   3   5       98.65      110.11      4.73 o
   8   3   5        2.34        2.46      1.69 o
   9   3   5       72.14       67.67      3.90 o
  10   3   5        4.47        5.15      2.55 o
  11   3   5       12.92       20.29      3.44 o
  12   3   5        3.59        4.72      3.15 o
  13   3   5       30.98       41.19      4.79 o
 -13   4   5        0.54       -1.13      4.12 o
 -12   4   5       19.57       17.48      7.04 o
 -11   4   5       28.87       29.34      4.70 o
 -10   4   5       32.64       36.35      4.55 o
  -9   4   5       29.70       28.50      4.53 o
  -8   4   5        1.02        0.00      2.44 o
  -7   4   5      113.82      109.99      5.07 o
  -6   4   5      162.69      161.04      5.54 o
  -5   4   5      208.12      226.07      4.65 o
  -4   4   5      103.42      113.22      2.77 o
  -3   4   5     2150.41     2218.57     19.14 o
  -2   4   5      568.02      573.80      6.28 o
  -1   4   5      642.57      655.15      6.65 o
   0   4   5       54.67       63.74      3.18 o
   1   4   5       23.58       21.43      1.20 o
   2   4   5      109.19      115.97      2.67 o
   3   4   5      186.07      211.00      3.08 o
   4   4   5      323.70      325.42      4.73 o
   5   4   5        0.41       -0.41      0.95 o
   6   4   5       71.76       77.20      2.67 o
   7   4   5       27.47       27.65      2.72 o
   8   4   5      162.34      150.59      4.25 o
   9   4   5       42.09       33.39      3.18 o
  10   4   5       14.35       20.33      3.14 o
  11   4   5        0.01        0.02      2.66 o
  12   4   5        2.61        3.64      3.21 o
  13   4   5       70.59      100.26      9.26 o
 -13   5   5       12.57        9.21      4.77 o
 -12   5   5       10.69        5.88      4.14 o
 -11   5   5        6.65        8.51      4.17 o
 -10   5   5      114.02      108.78      7.34 o
  -9   5   5        4.38        3.05      4.36 o
  -8   5   5       20.52       19.85      3.45 o
  -7   5   5       15.24       19.15      3.08 o
  -6   5   5       26.53       29.86      2.67 o
  -5   5   5       15.63       17.83      3.00 o
  -4   5   5      468.11      457.32      6.40 o
  -3   5   5      657.06      656.35      6.35 o
  -2   5   5     1261.31     1242.20     10.94 o
  -1   5   5      201.63      180.79      4.15 o
   0   5   5      444.81      441.06      5.89 o
   1   5   5       17.04       27.75      1.69 o
   2   5   5      194.10      186.92      3.24 o
   3   5   5      436.49      415.07      4.89 o
   4   5   5       28.19       23.22      1.50 o
   5   5   5       15.32       13.47      1.45 o
   6   5   5       30.34       32.23      2.08 o
   7   5   5     1578.99     1464.68     15.28 o
   8   5   5       10.62       14.30      3.00 o
   9   5   5       32.94       31.92      4.10 o
  10   5   5       29.23       36.83      4.24 o
  11   5   5        1.58        1.01      3.36 o
  12   5   5        5.02       10.06      6.12 o
 -12   6   5       14.71       26.13      5.70 o
 -11   6   5      163.73      184.93      8.69 o
 -10   6   5       19.63       29.60      4.53 o
  -9   6   5       18.17       21.08      5.69 o
  -8   6   5       92.44       93.63      5.38 o
  -7   6   5      582.42      566.59     11.27 o
  -6   6   5       91.95       91.09      4.01 o
  -5   6   5      131.68      138.82      4.53 o
  -4   6   5       76.03       79.19      3.02 o
  -3   6   5      220.88      258.50      4.87 o
  -2   6   5     2575.21     2636.87     20.78 o
  -1   6   5      715.89      729.91      9.77 o
   0   6   5      336.77      314.77      6.08 o
   1   6   5       96.44       92.53      3.00 o
   2   6   5       17.31       12.15      1.39 o
   3   6   5       14.32       12.90      1.38 o
   4   6   5      604.32      597.51      6.78 o
   5   6   5       26.32       24.30      2.37 o
   6   6   5       24.95       30.28      2.19 o
   7   6   5       40.08       29.54      2.75 o
   8   6   5       69.00       64.22      5.45 o
   9   6   5      104.15       95.95      5.41 o
  10   6   5       47.17       60.07      5.07 o
  11   6   5      103.24      112.54      6.69 o
  12   6   5       59.04       72.45      9.14 o
 -12   7   5       58.75       59.82      6.41 o
 -11   7   5       13.44       20.07      4.68 o
 -10   7   5      138.85      152.89      7.54 o
  -9   7   5        0.01       -2.23      2.79 o
  -8   7   5        9.78       17.10      3.52 o
  -7   7   5        8.17        8.77      2.52 o
  -6   7   5      125.82      140.54      4.95 o
  -5   7   5       46.07       48.70      3.15 o
  -4   7   5      416.64      429.84      7.61 o
  -3   7   5       48.39       44.68      2.72 o
  -2   7   5      266.76      276.38      5.50 o
  -1   7   5       10.90        6.38      1.86 o
   0   7   5       10.18       11.85      1.40 o
   1   7   5       69.50       69.41      5.06 o
   2   7   5       24.52       26.24      1.90 o
   3   7   5       53.31       50.52      2.21 o
   4   7   5        1.72        4.21      1.39 o
   5   7   5       42.52       41.58      2.57 o
   6   7   5        0.18       -0.44      1.94 o
   7   7   5      296.25      271.42      6.44 o
   8   7   5        6.82       12.57      3.52 o
   9   7   5        0.09        5.82      3.12 o
  10   7   5       36.44       34.27      4.43 o
  11   7   5       38.36       48.35      5.41 o
  12   7   5       20.36       23.69      5.13 o
 -12   8   5       42.08       52.76      7.19 o
 -11   8   5       20.44       23.16      5.06 o
 -10   8   5       10.49        9.51      5.50 o
  -9   8   5        2.07        0.75      3.06 o
  -8   8   5       77.23       80.76      5.48 o
  -7   8   5        3.27       -0.51      2.17 o
  -6   8   5       84.26       79.19      6.01 o
  -5   8   5       41.52       33.50      2.99 o
  -4   8   5       37.92       36.10      3.28 o
  -3   8   5       54.38       44.30      2.93 o
  -2   8   5      442.39      476.10      7.66 o
  -1   8   5      120.74      127.29      3.96 o
   0   8   5       51.24       58.96      2.74 o
   1   8   5        1.05        1.24      1.15 o
   2   8   5       42.24       46.05      2.43 o
   3   8   5       85.60       84.02      3.22 o
   4   8   5      478.35      465.09      8.61 o
   5   8   5        8.80        4.55      2.23 o
   6   8   5        3.28        2.43      2.41 o
   7   8   5      339.75      316.14     10.11 o
   8   8   5       18.84       16.02      3.42 o
   9   8   5        6.94        7.63      3.31 o
  10   8   5        6.71        4.03      3.53 o
  11   8   5        1.99        4.08      3.94 o
 -11   9   5       26.06       20.84      6.27 o
 -10   9   5       76.73       91.74      8.68 o
  -9   9   5        3.08        3.65      3.45 o
  -8   9   5       82.60       85.56      4.95 o
  -7   9   5       88.17       96.04      4.90 o
  -6   9   5       59.22       57.35      4.87 o
  -5   9   5      135.51      147.30      9.06 o
  -4   9   5       93.17       93.94      4.78 o
  -3   9   5       18.16       23.41      2.95 o
  -2   9   5       72.71       68.16      3.41 o
  -1   9   5      212.76      196.69      5.07 o
   0   9   5      401.12      404.53      6.21 o
   1   9   5       72.80       74.70      2.92 o
   2   9   5       20.19       18.07      1.87 o
   3   9   5      644.38      632.29      9.26 o
   4   9   5       27.20       19.49      3.99 o
   5   9   5        0.47       -1.33      2.24 o
   6   9   5      569.89      576.68     10.99 o
   7   9   5       61.89       67.02      5.80 o
   8   9   5       13.59       17.91      3.75 o
   9   9   5        0.06       -1.72      3.05 o
  10   9   5       10.20       16.85      4.26 o
  11   9   5        8.26       15.61      4.58 o
 -11  10   5       32.29       35.62      5.74 o
 -10  10   5       39.08       44.27      5.65 o
  -9  10   5        0.04        4.30      3.66 o
  -8  10   5        0.18       -2.57      2.57 o
  -7  10   5      126.28      158.92      6.32 o
  -6  10   5       23.99       15.29      3.01 o
  -5  10   5       10.59        8.39      2.86 o
  -4  10   5        0.69        5.91      2.57 o
  -3  10   5       15.67       18.92      3.01 o
  -2  10   5       47.53       46.71      3.69 o
  -1  10   5        1.73       -1.77      1.77 o
   0  10   5     1478.09     1446.36     13.95 o
   1  10   5       16.58       17.89      2.15 o
   2  10   5       88.24       80.53      3.26 o
   3  10   5       88.67       85.79      3.65 o
   4  10   5        0.01        0.16      2.67 o
   5  10   5       19.29       16.90      3.20 o
   6  10   5       56.86       59.30      4.36 o
   7  10   5       76.30       71.80      6.15 o
   8  10   5        5.69        2.83      3.35 o
   9  10   5       39.48       37.73      4.91 o
  10  10   5       49.16       54.41      7.88 o
  11  10   5       23.33       27.51      5.30 o
 -10  11   5       28.15       35.38      5.47 o
  -9  11   5        2.29        7.17      4.78 o
  -8  11   5       11.82       13.99      3.49 o
  -7  11   5      125.59      114.08      5.58 o
  -6  11   5       13.44       20.33      4.74 o
  -5  11   5       65.92       70.08      5.03 o
  -4  11   5      148.23      152.24      6.45 o
  -3  11   5       75.46       74.40      4.58 o
  -2  11   5        0.00        0.94      2.31 o
  -1  11   5       54.62       50.45      4.53 o
   0  11   5      292.46      299.73      7.77 o
   1  11   5      157.80      164.77      5.21 o
   2  11   5      116.41      112.55      4.37 o
   3  11   5       35.40       21.05      3.35 o
   4  11   5       11.78        4.62      2.87 o
   5  11   5      262.55      256.24      9.05 o
   6  11   5        1.39       -0.84      6.21 o
   7  11   5        0.01        4.40      4.14 o
   8  11   5        0.00        4.08      4.00 o
   9  11   5        2.44        5.07      3.73 o
  10  11   5        2.04       -0.89      3.93 o
 -10  12   5        0.63       -1.04      5.12 o
  -9  12   5       12.96       19.98      6.17 o
  -8  12   5       35.48       28.01      4.10 o
  -7  12   5       27.73       25.86      3.82 o
  -6  12   5       75.25       78.73      5.68 o
  -5  12   5        2.15       -0.92      2.76 o
  -4  12   5        0.07       -0.30      2.66 o
  -3  12   5        5.56        6.63      2.86 o
  -2  12   5        7.40        2.20      2.31 o
  -1  12   5       20.75       19.39      2.88 o
   0  12   5      110.65      116.61      4.75 o
   1  12   5        2.15        3.40      3.30 o
   2  12   5        5.34        2.87      2.89 o
   3  12   5       10.33        8.88      3.17 o
   4  12   5       69.38       71.73      5.00 o
   5  12   5       46.86       43.87      4.37 o
   6  12   5      109.06      102.87      7.36 o
   7  12   5       25.18       24.23      8.42 o
   8  12   5        6.47       -3.68      3.68 o
   9  12   5        3.13       -3.53      3.53 o
  -9  13   5        0.70        1.24      4.22 o
  -8  13   5       12.01       16.20      4.64 o
  -7  13   5       15.96       14.45      4.34 o
  -6  13   5        0.39       -1.23      5.47 o
  -5  13   5      132.36      146.16      7.22 o
  -4  13   5       31.99       38.12      6.15 o
  -3  13   5       22.31       16.29      3.00 o
  -2  13   5       48.78       50.03      4.71 o
  -1  13   5        5.92        4.05      3.05 o
   0  13   5        0.22        3.40      2.92 o
   1  13   5       59.03       57.56      4.84 o
   2  13   5       59.88       52.62      4.76 o
   3  13   5        2.92       -0.71      3.03 o
   4  13   5        1.22        1.17      3.13 o
   5  13   5       63.77       77.42     13.42 o
   6  13   5       48.85       60.51      6.45 o
   7  13   5       10.09       13.66      4.88 o
   8  13   5       22.04       24.44      5.84 o
   9  13   5       23.72       52.17      7.82 o
  -8  14   5        0.46       -0.59      4.13 o
  -7  14   5       20.04       12.77      8.11 o
  -6  14   5        6.21        7.42      5.73 o
  -5  14   5        1.92        6.63      4.92 o
  -4  14   5       26.77       21.64      6.24 o
  -3  14   5      132.92      139.68      9.58 o
  -2  14   5       17.20        9.34      3.61 o
  -1  14   5       47.79       51.74      4.98 o
   0  14   5      311.11      342.51     10.30 o
   1  14   5       11.62        6.99      3.46 o
   2  14   5        0.03       -1.97      2.95 o
   3  14   5        0.11       -1.22      3.06 o
   4  14   5       18.24       20.71      5.29 o
   5  14   5       46.71       53.00      6.57 o
   6  14   5       87.41       87.09      7.61 o
   7  14   5        2.92        2.41      4.54 o
   8  14   5        5.81        6.84      5.20 o
  -7  15   5        2.64       -5.10      5.56 o
  -6  15   5       39.17       30.35      5.23 o
  -5  15   5       59.88       58.43      9.46 o
  -4  15   5      131.24      117.48      7.15 o
  -3  15   5        0.91       -3.19      6.95 o
  -2  15   5        0.01       -2.21      3.20 o
  -1  15   5       15.13       14.27      4.63 o
   0  15   5        2.41        3.73      3.59 o
   1  15   5        5.26        7.81      3.87 o
   2  15   5       10.61       11.27      6.43 o
   3  15   5        4.76        9.22      4.80 o
   4  15   5        0.30       -5.70      5.70 o
   5  15   5        9.29       -0.37      4.91 o
   6  15   5        1.36        7.85      5.08 o
  -5  16   5        5.59       11.37      4.51 o
  -4  16   5       20.46       25.71      5.52 o
  -3  16   5       52.64       50.49      8.15 o
  -2  16   5        2.66        4.71      3.97 o
  -1  16   5       56.83       76.93     10.87 o
   0  16   5       18.96       24.01      4.79 o
   1  16   5       53.36       55.91      5.77 o
   2  16   5       31.84       44.10      6.47 o
   3  16   5       11.48        6.07     12.27 o
   4  16   5        3.40        6.14      4.88 o
   5  16   5        0.12        3.49      4.41 o
  -3  17   5        1.02        0.11      4.04 o
  -2  17   5       35.73       50.58      6.16 o
  -1  17   5        1.09        7.29      4.05 o
   0  17   5        0.84       -0.57      3.70 o
   1  17   5        0.01       -1.55      6.67 o
   2  17   5       29.06       36.55      9.00 o
   3  17   5       63.21       86.50      8.75 o
 -13   0   6        0.01       -2.37      4.46 o
 -12   0   6        2.35        0.10      4.07 o
 -11   0   6       42.40       43.99      6.05 o
 -10   0   6       41.96       50.30      5.81 o
  -9   0   6      248.34      233.35     14.30 o
  -8   0   6      382.61      407.69     11.56 o
  -7   0   6        3.27        6.11      2.97 o
  -6   0   6      268.74      265.19      8.04 o
  -5   0   6      523.18      559.38      8.34 o
  -4   0   6      164.25      144.92      4.69 o
  -3   0   6      537.24      484.32      7.81 o
  -2   0   6      183.07      192.56      3.25 o
  -1   0   6     2202.25     2289.63     19.91 o
   0   0   6      108.66      123.46      3.19 o
   1   0   6     2006.32     2079.15     26.95 o
   2   0   6      278.99      274.97      5.98 o
   3   0   6      443.49      399.81      5.98 o
   4   0   6      290.25      274.47      9.96 o
   5   0   6       59.28       60.15      3.35 o
   6   0   6       18.72       18.50      3.24 o
   7   0   6     1018.09      993.44     43.04 o
   8   0   6        0.99        1.50      2.63 o
   9   0   6      139.16      139.28      9.44 o
  10   0   6       26.53       12.99      3.96 o
  11   0   6       10.12        5.13      5.10 o
  12   0   6        0.09        6.52      4.39 o
  13   0   6       15.00       16.30      5.75 o
 -13   1   6        5.23        9.14      3.83 o
 -12   1   6       26.90       21.45      4.02 o
 -11   1   6       89.26       80.58      5.86 o
 -10   1   6        6.90        5.51      2.81 o
  -9   1   6      286.14      269.32      7.33 o
  -8   1   6        8.95        6.51      2.32 o
  -7   1   6      122.91      113.95      7.52 o
  -6   1   6      198.45      205.96      5.11 o
  -5   1   6        0.84       -0.11      1.02 o
  -4   1   6     2111.65     2100.74     13.62 o
  -3   1   6       56.29       54.02      1.58 o
  -2   1   6        5.24        6.88      0.60 o
  -1   1   6       45.30       40.77      1.83 o
   0   1   6      361.72      312.73      3.26 o
   1   1   6     1786.25     1800.00     19.39 o
   2   1   6       11.46       12.07      1.05 o
   3   1   6      257.48      250.92      3.98 o
   4   1   6       23.88       25.61      1.46 o
   5   1   6      184.04      190.33      3.78 o
   6   1   6      606.00      590.00      7.66 o
   7   1   6       32.29       28.86      2.40 o
   8   1   6        1.27        2.56      1.86 o
   9   1   6       57.68       60.45      3.63 o
  10   1   6        1.02       -0.57      2.30 o
  11   1   6       80.12       80.97      4.72 o
  12   1   6       50.66       51.73      4.71 o
 -13   2   6       23.44       19.31      4.37 o
 -12   2   6        4.80        5.13      3.27 o
 -11   2   6       11.05        7.91      3.14 o
 -10   2   6       22.89       21.91      3.40 o
  -9   2   6       46.49       36.12      3.54 o
  -8   2   6       41.06       43.06      5.04 o
  -7   2   6       14.74       20.84      2.55 o
  -6   2   6      100.66      102.12      5.04 o
  -5   2   6       28.01       21.81      1.89 o
  -4   2   6      207.38      192.65      3.34 o
  -3   2   6       56.17       62.18      2.00 o
  -2   2   6      442.38      429.72      3.73 o
  -1   2   6       22.56       25.37      1.02 o
   0   2   6       11.92        9.69      1.44 o
   1   2   6       27.55       26.94      2.00 o
   2   2   6        0.95        3.93      1.34 o
   3   2   6       21.17       28.78      2.24 o
   4   2   6       69.70       65.18      2.18 o
   5   2   6      138.74      142.54      3.06 o
   6   2   6     1277.72     1221.65     11.06 o
   7   2   6        0.53        0.52      1.68 o
   8   2   6       26.35       21.28      2.50 o
   9   2   6       28.49       25.94      2.92 o
  10   2   6       74.41       72.68      4.24 o
  11   2   6        2.22        0.41      2.80 o
  12   2   6        3.59        4.21      3.16 o
 -13   3   6        1.50        1.73      4.22 o
 -12   3   6        1.06       -2.31      3.93 o
 -11   3   6      110.08      117.84      6.83 o
 -10   3   6       56.77       61.55      5.49 o
  -9   3   6       13.68       13.43      3.41 o
  -8   3   6      176.89      164.31      6.35 o
  -7   3   6       28.60       28.47      3.18 o
  -6   3   6       25.37       23.62      2.78 o
  -5   3   6       48.74       44.70      2.76 o
  -4   3   6        1.45        0.60      1.24 o
  -3   3   6      478.01      480.33      4.93 o
  -2   3   6     1244.23     1252.32      8.59 o
  -1   3   6      738.87      718.13      5.91 o
   0   3   6      333.21      338.17      5.09 o
   1   3   6       20.05       27.70      1.54 o
   2   3   6     1535.72     1585.07     12.60 o
   3   3   6      621.28      611.21      5.92 o
   4   3   6        1.40        0.09      0.92 o
   5   3   6      309.61      296.86      4.31 o
   6   3   6      122.35      128.99      3.46 o
   7   3   6      332.25      329.90      4.85 o
   8   3   6       19.23       19.32      2.57 o
   9   3   6      142.47      145.40      5.21 o
  10   3   6       77.27       77.88      4.36 o
  11   3   6       23.92       17.23      3.40 o
  12   3   6       43.41       48.01      4.56 o
 -13   4   6       42.30       39.21      7.19 o
 -12   4   6        8.19        5.77      4.22 o
 -11   4   6       26.00       30.06      4.76 o
 -10   4   6        3.74        0.50      3.29 o
  -9   4   6       10.16        5.30      3.09 o
  -8   4   6       36.76       49.17      4.13 o
  -7   4   6       37.69       44.61      3.61 o
  -6   4   6       11.62        5.78      2.22 o
  -5   4   6      131.13      140.74      3.86 o
  -4   4   6      158.18      141.24      3.31 o
  -3   4   6      425.42      449.17      7.95 o
  -2   4   6       23.21       28.62      1.72 o
  -1   4   6      990.39     1049.63      9.00 o
   0   4   6      499.40      547.50      5.63 o
   1   4   6       25.11       30.71      1.29 o
   2   4   6        1.25        4.46      0.73 o
   3   4   6     1372.70     1352.43      9.06 o
   4   4   6      126.11      124.04      2.10 o
   5   4   6        0.31       -0.05      0.91 o
   6   4   6      669.94      661.11      6.59 o
   7   4   6      236.46      250.55      6.67 o
   8   4   6      300.48      303.25      7.81 o
   9   4   6        2.80        8.58      3.06 o
  10   4   6       10.93        8.78      3.26 o
  11   4   6       62.34       60.65      5.22 o
  12   4   6       17.36       16.06      4.45 o
 -12   5   6        3.73        6.61      4.40 o
 -11   5   6        7.64        6.78      3.89 o
 -10   5   6       34.60       31.41      4.55 o
  -9   5   6      126.35      130.12      6.47 o
  -8   5   6        1.30        0.61      2.58 o
  -7   5   6        0.19       -1.18      2.35 o
  -6   5   6       13.25       12.67      2.26 o
  -5   5   6      121.85      132.39      5.60 o
  -4   5   6        0.06       -1.17      1.29 o
  -3   5   6       22.70       28.64      1.64 o
  -2   5   6        4.61        3.05      1.01 o
  -1   5   6      210.62      199.09      2.78 o
   0   5   6       43.56       43.54      2.51 o
   1   5   6      270.65      261.44      4.40 o
   2   5   6        6.16        8.11      0.98 o
   3   5   6       98.11      102.88      2.79 o
   4   5   6        6.21        2.97      0.87 o
   5   5   6       13.17       16.04      1.73 o
   6   5   6      140.05      135.57      4.08 o
   7   5   6        1.87       -0.18      2.22 o
   8   5   6      352.70      347.31      8.51 o
   9   5   6      116.54      107.97      5.53 o
  10   5   6       18.64       35.59      4.37 o
  11   5   6        0.20        4.36      4.01 o
  12   5   6        0.26        1.18      3.90 o
 -12   6   6       52.95       77.95     10.42 o
 -11   6   6       17.68       18.83      4.59 o
 -10   6   6       52.61       46.72      5.06 o
  -9   6   6        6.90        2.13      3.12 o
  -8   6   6        0.15       -1.85      2.46 o
  -7   6   6      481.82      456.94     17.81 o
  -6   6   6      230.32      255.36      6.34 o
  -5   6   6       15.49       13.96      2.62 o
  -4   6   6       41.84       48.34      3.15 o
  -3   6   6      706.06      687.66      7.97 o
  -2   6   6       39.66       39.93      2.16 o
  -1   6   6        3.06        3.56      1.16 o
   0   6   6        0.55        1.19      1.31 o
   1   6   6       19.19       23.47      2.51 o
   2   6   6      265.51      264.93      3.76 o
   3   6   6       28.35       28.33      1.66 o
   4   6   6       81.34       78.67      2.58 o
   5   6   6      133.98      133.37      4.18 o
   6   6   6       26.99       29.43      2.42 o
   7   6   6        5.13        6.88      2.66 o
   8   6   6       30.71       28.51      3.59 o
   9   6   6       14.15       20.81      4.90 o
  10   6   6        9.66        7.33      3.57 o
  11   6   6        0.23        0.75      3.55 o
  12   6   6       12.09       13.41      4.70 o
 -12   7   6        0.08       -2.42      5.21 o
 -11   7   6        0.01        0.44      3.82 o
 -10   7   6       78.06       97.23      6.54 o
  -9   7   6        1.34        1.94      3.13 o
  -8   7   6      307.72      310.71      9.17 o
  -7   7   6        5.92        7.10      2.49 o
  -6   7   6        2.48        1.43      2.08 o
  -5   7   6        2.97        4.03      1.98 o
  -4   7   6      201.17      185.25      6.01 o
  -3   7   6      102.65       95.76      3.73 o
  -2   7   6       97.42       91.43      4.21 o
  -1   7   6      465.61      460.54      7.36 o
   0   7   6      175.70      181.43      4.91 o
   1   7   6       12.26        7.80      1.67 o
   2   7   6      169.38      172.50      4.28 o
   3   7   6      568.37      560.33      6.70 o
   4   7   6        0.97       -0.53      1.26 o
   5   7   6       29.16       29.99      2.80 o
   6   7   6      108.12      109.12      6.14 o
   7   7   6       11.82       12.75      3.05 o
   8   7   6       26.85       26.22      4.92 o
   9   7   6       97.43      101.02      5.71 o
  10   7   6        9.25       17.23      4.50 o
  11   7   6       28.39       31.14      5.30 o
 -11   8   6        4.19        1.25      5.21 o
 -10   8   6       11.50       16.99      4.38 o
  -9   8   6       16.73       13.67      3.88 o
  -8   8   6       53.93       58.26      6.04 o
  -7   8   6        0.41       -2.14      2.14 o
  -6   8   6       14.25       15.62      2.72 o
  -5   8   6      194.61      187.21      9.26 o
  -4   8   6       12.23       14.92      2.74 o
  -3   8   6      506.06      501.64      8.27 o
  -2   8   6       66.03       64.59      3.48 o
  -1   8   6        0.58       -0.08      1.51 o
   0   8   6       46.42       45.83      2.33 o
   1   8   6       70.52       63.90      2.16 o
   2   8   6      811.81      765.44      8.78 o
   3   8   6       17.47       20.28      2.30 o
   4   8   6      108.43      109.82      4.63 o
   5   8   6        0.14       -1.33      1.96 o
   6   8   6       92.05       95.64      5.76 o
   7   8   6      131.39      122.36      5.78 o
   8   8   6       45.01       48.81      4.39 o
   9   8   6        8.16       11.83      3.60 o
  10   8   6        2.19        0.19      3.80 o
  11   8   6       14.17       19.13      4.67 o
 -11   9   6        9.38        7.58      5.44 o
 -10   9   6       59.22       70.59      7.83 o
  -9   9   6       48.90       51.82      5.27 o
  -8   9   6        9.06       11.64      3.17 o
  -7   9   6        0.59        0.28      2.50 o
  -6   9   6        3.20        4.64      2.42 o
  -5   9   6       23.72       21.89      2.86 o
  -4   9   6        6.63        9.16      2.59 o
  -3   9   6        0.31        0.36      2.07 o
  -2   9   6      519.38      526.89      9.89 o
  -1   9   6       27.33       23.09      2.38 o
   0   9   6        4.90        2.31      1.51 o
   1   9   6      131.33      124.49      3.40 o
   2   9   6      396.78      402.48      8.60 o
   3   9   6      274.75      268.72      9.89 o
   4   9   6       11.20        4.78      2.46 o
   5   9   6       51.21       51.75      4.25 o
   6   9   6      331.30      338.91     10.48 o
   7   9   6        0.13       -0.36      3.38 o
   8   9   6       94.03       99.31      7.55 o
   9   9   6        4.59        0.00      3.35 o
  10   9   6        2.02        0.89      3.79 o
  11   9   6       84.42      125.99      7.70 o
 -10  10   6       39.79       47.25     10.57 o
  -9  10   6        1.24        3.75      4.75 o
  -8  10   6       30.30       32.12      5.28 o
  -7  10   6       10.66        8.43      3.02 o
  -6  10   6        0.66        1.53      2.31 o
  -5  10   6        1.78       -1.63      2.48 o
  -4  10   6      142.77      156.67      6.43 o
  -3  10   6      112.52      111.61      5.18 o
  -2  10   6        9.01        9.21      2.49 o
  -1  10   6      228.86      226.05      6.46 o
   0  10   6      809.62      753.23     13.95 o
   1  10   6      122.10      111.61      5.85 o
   2  10   6       82.32       82.36      4.53 o
   3  10   6        0.01       -2.21      2.21 o
   4  10   6      140.29      139.31      5.83 o
   5  10   6       30.87       33.97      5.44 o
   6  10   6       15.34       11.70      3.89 o
   7  10   6       36.10       34.74      5.14 o
   8  10   6       42.03       41.36      5.39 o
   9  10   6        0.46       -0.61      3.38 o
  10  10   6        0.04       -3.57      3.87 o
 -10  11   6        3.08       -0.06      5.04 o
  -9  11   6       58.58       53.91      7.17 o
  -8  11   6       48.99       53.06      5.53 o
  -7  11   6        5.53        3.90      3.52 o
  -6  11   6       74.72       67.59      5.41 o
  -5  11   6       11.76       15.83      3.46 o
  -4  11   6        4.38        1.57      2.64 o
  -3  11   6       98.01       97.58      5.23 o
  -2  11   6       83.81       77.16      4.53 o
  -1  11   6        0.30       -0.82      2.56 o
   0  11   6        6.82        3.24      2.67 o
   1  11   6       82.68       89.66      4.92 o
   2  11   6      130.03      135.29      6.00 o
   3  11   6      153.20      148.81      6.16 o
   4  11   6      176.76      166.29      6.64 o
   5  11   6       62.92       54.75      5.71 o
   6  11   6      127.10      117.58      7.41 o
   7  11   6        1.85        1.37      4.59 o
   8  11   6        0.30       -3.28      3.28 o
   9  11   6        0.15        3.39      4.03 o
  -9  12   6       74.49       82.41      8.51 o
  -8  12   6        1.76        0.60      4.44 o
  -7  12   6       50.52       54.43      5.54 o
  -6  12   6       12.23       15.26      4.66 o
  -5  12   6       21.46       28.16      5.41 o
  -4  12   6       53.01       53.68      6.09 o
  -3  12   6        4.02       -3.11      3.11 o
  -2  12   6        1.08       -2.62      2.62 o
  -1  12   6        0.91        1.23      2.73 o
   0  12   6      267.66      262.60      8.24 o
   1  12   6      130.90      131.53      9.10 o
   2  12   6      129.55      141.36      7.92 o
   3  12   6        0.61       -0.83      3.02 o
   4  12   6        4.07        1.65      5.73 o
   5  12   6      187.21      166.89     12.35 o
   6  12   6       10.75        8.32      4.47 o
   7  12   6        4.64        6.02      4.85 o
   8  12   6       11.29       18.85      5.44 o
   9  12   6        7.15       10.48      4.52 o
  -8  13   6        0.05       -1.40      4.09 o
  -7  13   6        0.02       -3.71      3.71 o
  -6  13   6       12.59       16.01      5.88 o
  -5  13   6       21.29       30.07      7.51 o
  -4  13   6       18.06       20.56      5.08 o
  -3  13   6       22.05       18.69      3.96 o
  -2  13   6        2.22       -0.61      3.04 o
  -1  13   6       18.73       17.19      3.69 o
   0  13   6        0.05        2.04      3.04 o
   1  13   6        5.16        5.67      3.18 o
   2  13   6        7.28       12.14      3.57 o
   3  13   6        1.85        0.23      3.84 o
   4  13   6       57.64       42.87      7.67 o
   5  13   6        8.23        4.80      4.04 o
   6  13   6        0.38       -0.31      3.91 o
   7  13   6        1.88       10.46      4.48 o
   8  13   6        1.65        5.06      5.81 o
  -7  14   6        5.59        1.32      4.24 o
  -6  14   6        9.35       12.59      5.24 o
  -5  14   6       42.38       42.61     11.66 o
  -4  14   6       22.74       42.48      5.16 o
  -3  14   6      100.39      104.80      7.68 o
  -2  14   6        1.57       -3.08      3.08 o
  -1  14   6       22.89       25.46      4.21 o
   0  14   6       13.09        7.55      3.46 o
   1  14   6       11.12       12.41      4.86 o
   2  14   6        4.22        8.52      4.46 o
   3  14   6        1.92       -3.81      3.81 o
   4  14   6        2.12        4.19      4.40 o
   5  14   6        3.17       -3.99      3.99 o
   6  14   6       19.53       17.17     12.20 o
   7  14   6       11.95        7.22      5.22 o
  -6  15   6       15.73       18.48     13.26 o
  -5  15   6        8.84       13.88      6.66 o
  -4  15   6        7.82       14.45      4.53 o
  -3  15   6        9.44       15.81      4.53 o
  -2  15   6       41.36       36.24      6.03 o
  -1  15   6        6.91        8.06      3.71 o
   0  15   6        0.19        2.93      4.25 o
   1  15   6       21.49       28.36      5.86 o
   2  15   6        0.03       11.06      4.68 o
   3  15   6       19.78       27.37      5.63 o
   4  15   6       11.82       29.84      5.97 o
   5  15   6        9.98        7.87      5.08 o
   6  15   6        5.20        6.43      5.07 o
  -4  16   6       31.34       24.96      5.13 o
  -3  16   6        2.66        2.08      4.77 o
  -2  16   6        0.48        6.09      4.97 o
  -1  16   6        0.19       -5.24      8.05 o
   0  16   6        8.39       -2.15      4.47 o
   1  16   6        0.16       -2.98      4.19 o
   2  16   6       14.99       16.91      7.30 o
   3  16   6        1.12        2.56      4.67 o
   4  16   6       15.51       23.00      6.02 o
   0  17   6       12.91       12.07      8.20 o
 -12   1   7        0.86        2.93      3.35 o
 -11   1   7       14.50       17.67      3.56 o
 -10   1   7        5.27        4.73      2.96 o
  -9   1   7        4.91        4.23      2.52 o
  -8   1   7        0.81        0.49      2.27 o
  -7   1   7       62.86       69.30      3.57 o
  -6   1   7       75.04       84.11      3.54 o
  -5   1   7      493.10      486.21      5.62 o
  -4   1   7      234.05      239.06      3.87 o
  -3   1   7      150.34      141.30      2.52 o
  -2   1   7       72.62       78.12      1.40 o
  -1   1   7       47.24       54.07      1.91 o
   0   1   7        1.82        0.99      0.69 o
   1   1   7      118.36      134.16      3.09 o
   2   1   7      214.85      210.02      3.33 o
   3   1   7       20.72       23.40      1.86 o
   4   1   7       98.96       96.89      2.39 o
   5   1   7      642.07      637.44      7.25 o
   6   1   7       61.93       59.92      2.68 o
   7   1   7      248.48      252.55      5.37 o
   8   1   7        2.03       -1.80      1.80 o
   9   1   7       24.55       25.14      2.87 o
  10   1   7       13.56       10.43      2.75 o
  11   1   7       78.47       98.58      5.31 o
  12   1   7        2.54       -1.63      2.99 o
 -12   2   7        5.99        1.74      3.33 o
 -11   2   7        5.29        3.46      3.15 o
 -10   2   7      306.00      296.45      8.20 o
  -9   2   7        2.15        2.87      3.24 o
  -8   2   7        0.01       -0.36      2.38 o
  -7   2   7       56.37       56.64      3.86 o
  -6   2   7      630.94      627.54     10.51 o
  -5   2   7      336.56      329.82      5.58 o
  -4   2   7      110.22      110.74      2.66 o
  -3   2   7      604.07      612.02      6.13 o
  -2   2   7      167.75      155.69      3.95 o
  -1   2   7      174.96      175.09      2.88 o
   0   2   7      523.05      529.05      6.83 o
   1   2   7      677.44      699.83      7.70 o
   2   2   7      280.85      271.63      5.46 o
   3   2   7       93.63       88.18      4.37 o
   4   2   7        0.94        1.75      1.22 o
   5   2   7       95.88      105.82      3.10 o
   6   2   7        0.33       -0.08      1.52 o
   7   2   7      375.01      360.00      6.39 o
   8   2   7       17.43       23.28      2.55 o
   9   2   7       76.72       89.05      4.10 o
  10   2   7       21.21       16.77      3.00 o
  11   2   7      114.57      115.54      7.05 o
  12   2   7       44.34       48.79      4.50 o
 -12   3   7        0.54        8.84      4.95 o
 -11   3   7        7.68       11.42      4.88 o
 -10   3   7        5.93       16.23      6.47 o
  -9   3   7        3.21        1.67      4.38 o
  -8   3   7      182.73      183.54      6.76 o
  -7   3   7        4.34        1.51      2.31 o
  -6   3   7       24.26       23.26      3.01 o
  -5   3   7      344.44      352.93      6.45 o
  -4   3   7        0.61       -0.29      1.10 o
  -3   3   7       83.18       80.57      3.51 o
  -2   3   7       37.12       36.63      1.25 o
  -1   3   7       28.47       27.89      1.31 o
   0   3   7      515.01      497.56     13.87 o
   1   3   7       32.91       41.02      1.96 o
   2   3   7        8.83       17.50      6.32 o
   3   3   7       73.72       70.10      4.78 o
   4   3   7       52.90       53.70      2.01 o
   5   3   7      958.00      940.34      8.58 o
   6   3   7      665.06      666.85      8.66 o
   7   3   7       55.88       58.52      4.36 o
   8   3   7        0.39        2.73      2.08 o
   9   3   7       40.35       41.85      3.34 o
  10   3   7        7.96       11.59      2.91 o
  11   3   7        3.01        1.03      2.84 o
  12   3   7       15.96       26.31      3.95 o
 -12   4   7        4.13        3.69      4.85 o
 -11   4   7       19.33       20.59      4.40 o
 -10   4   7        6.39        2.65      3.94 o
  -9   4   7       18.26       12.96      3.41 o
  -8   4   7       20.39       13.85      3.19 o
  -7   4   7       21.58       11.59      3.86 o
  -6   4   7        9.26        6.46      2.36 o
  -5   4   7      709.82      677.16      8.45 o
  -4   4   7       15.66       18.01      1.69 o
  -3   4   7        3.56        2.50      1.03 o
  -2   4   7        0.11        0.63      0.74 o
  -1   4   7      101.31      102.65      2.39 o
   0   4   7      126.54      127.02      3.00 o
   1   4   7        3.44        1.71      0.87 o
   2   4   7      498.19      488.27      7.70 o
   3   4   7      317.14      325.32      3.89 o
   4   4   7      332.33      326.14      4.59 o
   5   4   7       59.90       61.29      2.65 o
   6   4   7      146.81      146.74      4.26 o
   7   4   7        1.35        1.07      2.22 o
   8   4   7      125.25      124.83      5.47 o
   9   4   7       26.55       33.34      3.94 o
  10   4   7       19.93       28.10      5.71 o
  11   4   7        6.46       11.58      6.08 o
  12   4   7       30.48       37.56      5.21 o
 -12   5   7       23.69       16.89      6.10 o
 -11   5   7        0.24        0.75      4.62 o
 -10   5   7       12.35       15.28      4.01 o
  -9   5   7        2.83       -2.43      2.96 o
  -8   5   7       25.89       27.88      3.73 o
  -7   5   7        2.31        4.13      2.58 o
  -6   5   7      397.53      410.29      7.78 o
  -5   5   7       17.59       16.68      2.27 o
  -4   5   7       81.74       86.77      3.09 o
  -3   5   7      325.81      321.41      4.66 o
  -2   5   7      494.38      473.97      4.88 o
  -1   5   7      222.83      222.05      3.82 o
   0   5   7        0.19       -0.45      1.16 o
   1   5   7      460.06      449.74      4.90 o
   2   5   7       19.15       21.12      1.27 o
   3   5   7        0.34        0.70      0.95 o
   4   5   7      150.46      155.53      5.09 o
   5   5   7      676.88      635.93      7.72 o
   6   5   7        9.14        3.73      2.19 o
   7   5   7      379.35      385.71      8.45 o
   8   5   7        5.60       12.17      2.92 o
   9   5   7       37.97       36.56      4.00 o
  10   5   7        4.53        6.33      3.46 o
  11   5   7       12.87       21.35      4.43 o
 -12   6   7       13.16       15.22      8.18 o
 -11   6   7       73.78       81.50      7.86 o
 -10   6   7        5.83        9.92      4.72 o
  -9   6   7       95.09      104.83      6.13 o
  -8   6   7       25.96       16.95      3.40 o
  -7   6   7       26.24       23.02      3.33 o
  -6   6   7       41.52       44.70      3.41 o
  -5   6   7       23.23       25.77      2.54 o
  -4   6   7        6.27        6.45      1.70 o
  -3   6   7       70.40       69.82      2.82 o
  -2   6   7      772.36      760.53      7.37 o
  -1   6   7      418.95      431.51      6.82 o
   0   6   7      177.32      174.45      4.22 o
   1   6   7      314.61      333.45      4.64 o
   2   6   7      487.76      477.32      5.68 o
   3   6   7       73.37       71.28      2.32 o
   4   6   7       99.95       92.93      2.64 o
   5   6   7        2.47        1.60      2.41 o
   6   6   7        0.11       -2.07      2.07 o
   7   6   7       25.22       30.17      3.90 o
   8   6   7       45.03       53.33      4.23 o
   9   6   7       24.76       28.26      3.91 o
  10   6   7       32.01       37.03      4.58 o
  11   6   7       60.09       67.92      5.99 o
 -11   7   7        0.13        0.65      4.88 o
 -10   7   7       12.80       20.33      5.36 o
  -9   7   7       55.30       44.63      5.86 o
  -8   7   7        0.54        5.94      3.13 o
  -7   7   7       14.23       13.34      3.10 o
  -6   7   7       89.89       93.16      4.82 o
  -5   7   7        0.62       -0.41      1.83 o
  -4   7   7       11.28       10.98      1.91 o
  -3   7   7      377.58      353.63      5.81 o
  -2   7   7      176.84      187.22      6.84 o
  -1   7   7      334.48      322.62      4.68 o
   0   7   7       13.61       14.60      1.97 o
   1   7   7      168.86      152.98      4.40 o
   2   7   7      111.26      104.57      2.76 o
   3   7   7       34.67       36.71      1.98 o
   4   7   7      147.64      115.00      4.37 o
   5   7   7      168.08      159.74      6.33 o
   6   7   7        0.33        3.03      2.49 o
   7   7   7       36.32       31.74      4.47 o
   8   7   7        1.58        6.87      3.10 o
   9   7   7       24.12       30.20      5.39 o
  10   7   7        1.34        2.75      3.71 o
  11   7   7        6.56        8.05      4.30 o
 -11   8   7       11.46        9.21      6.44 o
 -10   8   7       30.57       30.94      6.15 o
  -9   8   7        6.87       -3.42      4.24 o
  -8   8   7      108.68       90.22      7.25 o
  -7   8   7        4.55        6.98      2.65 o
  -6   8   7        0.13       -1.62      2.07 o
  -5   8   7       78.67       71.29      3.82 o
  -4   8   7       55.03       56.31      3.31 o
  -3   8   7      183.76      188.54      5.89 o
  -2   8   7      570.48      557.85     21.44 o
  -1   8   7       61.50       59.43      2.81 o
   0   8   7      313.66      327.79      6.72 o
   1   8   7       19.12       25.28      2.14 o
   2   8   7      335.19      321.19      6.65 o
   3   8   7        8.08        7.88      1.85 o
   4   8   7       49.60       41.39      4.13 o
   5   8   7        0.07       -2.59      2.59 o
   6   8   7        7.97        8.04      4.49 o
   7   8   7        0.31        5.33      2.95 o
   8   8   7        0.06       -0.81      2.92 o
   9   8   7       19.35       16.50      3.98 o
  10   8   7       43.53       42.36      5.18 o
 -10   9   7        0.41       -0.69      6.09 o
  -9   9   7        7.02        1.78      4.35 o
  -8   9   7       28.00       22.64      5.77 o
  -7   9   7      169.46      180.12      7.67 o
  -6   9   7      196.44      208.82     10.93 o
  -5   9   7       12.81        7.00      2.91 o
  -4   9   7      104.74      115.14      5.50 o
  -3   9   7      121.86      113.58      4.98 o
  -2   9   7       98.49      103.90      6.24 o
  -1   9   7       75.23       67.82      5.50 o
   0   9   7       49.93       48.91      4.49 o
   1   9   7       45.95       41.72      3.49 o
   2   9   7       98.02      100.40      7.88 o
   3   9   7       24.43       21.56      2.89 o
   4   9   7      454.56      461.80     11.61 o
   5   9   7      258.06      233.89      8.96 o
   6   9   7       24.72       27.73      4.36 o
   7   9   7       21.82       34.62      4.14 o
   8   9   7       11.37       14.16      3.86 o
   9   9   7       35.11       42.67      5.09 o
  10   9   7       14.45       16.39      5.02 o
 -10  10   7        3.73       -0.66      5.26 o
  -9  10   7       71.29       75.32      7.72 o
  -8  10   7        0.01       -1.82      3.25 o
  -7  10   7       39.16       43.88      4.78 o
  -6  10   7        0.36       -0.61      3.21 o
  -5  10   7        0.77        5.12      2.94 o
  -4  10   7      148.75      155.21      8.31 o
  -3  10   7        4.71        7.44      5.25 o
  -2  10   7       39.57       37.47      7.30 o
  -1  10   7       14.15       15.43      3.86 o
   0  10   7        0.81        0.76      2.50 o
   1  10   7       29.11       29.68      3.71 o
   2  10   7      226.07      211.74      6.69 o
   3  10   7        2.86        1.35      3.22 o
   4  10   7        6.73        3.64      3.43 o
   5  10   7        0.94        0.07      3.39 o
   6  10   7       17.20       18.64      4.40 o
   7  10   7       44.74       45.36     10.81 o
   8  10   7        6.16        1.89      3.44 o
   9  10   7       51.64       74.88      6.14 o
  -9  11   7       15.41        3.58      5.24 o
  -8  11   7       14.83       19.64      4.51 o
  -7  11   7        3.88        6.49      3.73 o
  -6  11   7       43.14       36.45      4.61 o
  -5  11   7       29.27       27.85      4.21 o
  -4  11   7        0.00        1.69      3.58 o
  -3  11   7       10.72       19.89      4.39 o
  -2  11   7      224.59      229.87     14.50 o
  -1  11   7       11.91        9.05      2.98 o
   0  11   7        1.41       -0.13      2.54 o
   1  11   7       70.56       57.91      5.42 o
   2  11   7       38.66       38.34      5.98 o
   3  11   7      127.60      109.84      9.97 o
   4  11   7       27.90       29.49      6.19 o
   5  11   7        0.22        4.06      3.84 o
   6  11   7       24.35       13.47      4.42 o
   7  11   7        0.03        2.22      4.30 o
   8  11   7       20.56       26.31      4.81 o
   9  11   7       17.93       29.89      6.05 o
  -8  12   7       11.95       16.65      4.70 o
  -7  12   7        0.14        0.11      3.59 o
  -6  12   7       29.27       23.53      4.38 o
  -5  12   7        8.00       12.72      3.74 o
  -4  12   7       12.74        9.47      4.41 o
  -3  12   7        0.00        1.73      3.64 o
  -2  12   7       13.00       13.49      4.31 o
  -1  12   7        4.69        6.56      3.75 o
   0  12   7       47.34       56.74      4.58 o
   1  12   7       89.48      101.65      6.98 o
   2  12   7       14.43       24.22      4.71 o
   3  12   7       40.94       28.52      6.41 o
   4  12   7       37.43       44.91      8.80 o
   5  12   7       98.92      114.78     12.57 o
   6  12   7        1.43       -0.92      3.75 o
   7  12   7       23.30       15.19      5.24 o
   8  12   7       26.56       26.99      5.10 o
  -7  13   7        0.91        3.05      4.68 o
  -6  13   7       66.42       75.27      6.27 o
  -5  13   7       81.06       86.66     19.83 o
  -4  13   7       16.67       13.68      4.86 o
  -3  13   7        4.94        6.53      5.34 o
  -2  13   7        7.85        7.41      3.37 o
  -1  13   7       55.27       38.36      6.54 o
   0  13   7        0.01        1.57      3.79 o
   1  13   7       40.76       51.31      6.05 o
   2  13   7        2.90        5.70      4.14 o
   3  13   7       39.38       34.18      8.17 o
   4  13   7       72.06       82.35      7.41 o
   5  13   7        0.01        1.04      4.46 o
   6  13   7        1.95       -4.24      4.24 o
   7  13   7        8.72       17.35      5.67 o
  -6  14   7       84.93       94.65      9.08 o
  -5  14   7       69.05       77.01     11.11 o
  -4  14   7        6.56        1.29      6.36 o
  -3  14   7       19.58       16.98      9.58 o
  -2  14   7       42.83       39.46      9.87 o
  -1  14   7       49.74       43.68      8.12 o
   0  14   7       25.56       18.99      5.27 o
   1  14   7       72.16       79.89      7.15 o
   2  14   7       17.10       19.34      6.03 o
   3  14   7        2.23        1.91      6.09 o
   4  14   7        7.99       11.32      5.04 o
   5  14   7       62.83       51.54     12.65 o
   6  14   7        5.42       15.56      7.45 o
  -5  15   7        6.15        1.62      5.03 o
  -4  15   7        5.71       -2.13      4.55 o
  -3  15   7        6.88       -1.89      4.35 o
  -2  15   7       21.99       21.62      9.80 o
  -1  15   7        1.05        1.85      5.98 o
   0  15   7        0.07        0.92      4.38 o
   1  15   7       10.02        6.64      5.87 o
   2  15   7       15.14       11.46      5.38 o
   3  15   7        5.17        1.33      6.39 o
   4  15   7       38.34       41.90      6.75 o
  -2  16   7       39.42       54.63      7.29 o
  -1  16   7        0.04        3.93      9.19 o
   0  16   7        3.63        9.70      6.04 o
   1  16   7        1.02        4.23      5.07 o
   2  16   7       29.89       43.92      7.16 o
 -12   0   8        0.52       -3.34      6.77 o
 -11   0   8       15.33       21.41      7.54 o
 -10   0   8        4.14        0.21      5.22 o
  -9   0   8        0.99       -1.59      4.68 o
  -8   0   8       44.07       50.22      5.09 o
  -7   0   8        8.23        8.84      3.15 o
  -6   0   8      223.64      232.19      7.84 o
  -5   0   8      465.44      467.52     10.42 o
  -4   0   8      337.51      315.36      6.35 o
  -3   0   8      231.26      224.81      6.09 o
  -2   0   8        0.42        0.47      2.64 o
  -1   0   8       10.43        9.23      1.92 o
   0   0   8      168.86      160.44      5.89 o
   1   0   8       85.13       80.08      6.31 o
   2   0   8      192.92      181.03      7.68 o
   3   0   8       81.65       76.01      1.96 o
   4   0   8     1676.23     1759.75     19.73 o
   5   0   8     3080.65     3133.45     33.64 o
   6   0   8      926.73      871.92     13.53 o
   7   0   8      151.57      158.59      6.25 o
   8   0   8       72.90       57.12     13.94 o
   9   0   8       26.16       37.54      6.80 o
  10   0   8       37.82       35.07      9.27 o
  11   0   8        7.98        1.55      5.75 o
 -12   1   8       10.56       -4.35      4.35 o
 -11   1   8        3.61        1.95      4.12 o
 -10   1   8       55.29       56.91      6.84 o
  -9   1   8       94.39       84.78      4.67 o
  -8   1   8        2.94        1.06      2.81 o
  -7   1   8        2.24        1.32      2.19 o
  -6   1   8        0.05        0.02      2.03 o
  -5   1   8      401.57      368.59      5.95 o
  -4   1   8      268.91      264.90      4.58 o
  -3   1   8      466.56      452.69      8.03 o
  -2   1   8       40.29       45.03      1.76 o
  -1   1   8        0.87       -0.56      0.90 o
   0   1   8      106.11      108.00      2.60 o
   1   1   8      574.32      564.33      6.81 o
   2   1   8       14.26       16.40      1.70 o
   3   1   8      361.89      355.72      4.94 o
   4   1   8      179.37      172.81      4.35 o
   5   1   8      225.23      207.15      5.68 o
   6   1   8       11.15        5.54      2.58 o
   7   1   8       98.15      100.61      3.69 o
   8   1   8       29.53       34.43      2.77 o
   9   1   8       37.01       39.68      3.20 o
  10   1   8        8.06        5.38      2.59 o
  11   1   8        2.62       -1.96      3.10 o
 -12   2   8       31.53       44.72      9.91 o
 -11   2   8        4.91        7.71      6.10 o
 -10   2   8        4.20        9.00      4.32 o
  -9   2   8       14.97       13.09      3.41 o
  -8   2   8       13.21       15.86      3.19 o
  -7   2   8       82.26       92.72      4.70 o
  -6   2   8        9.23        8.66      2.39 o
  -5   2   8       77.34       70.68      5.27 o
  -4   2   8      184.70      161.65      3.61 o
  -3   2   8       11.16        9.38      1.14 o
  -2   2   8        8.28        9.15      1.22 o
  -1   2   8       10.90       12.27      1.80 o
   0   2   8      286.85      293.70      4.19 o
   1   2   8      229.05      218.62      4.10 o
   2   2   8        4.27        4.33      1.30 o
   3   2   8        0.00        0.10      1.25 o
   4   2   8       46.57       42.61      4.55 o
   5   2   8      253.10      234.39      6.27 o
   6   2   8      189.67      193.55      5.01 o
   7   2   8        2.68        4.24      1.82 o
   8   2   8        0.01        0.66      1.97 o
   9   2   8       16.73       23.80      2.89 o
  10   2   8        0.55        2.11      2.58 o
  11   2   8       16.00       21.46      4.09 o
 -12   3   8        4.76       10.73      8.04 o
 -11   3   8        2.29        2.52      6.63 o
 -10   3   8       33.26       31.12      5.59 o
  -9   3   8        0.01        0.35      3.53 o
  -8   3   8       38.17       36.10      3.81 o
  -7   3   8        0.05        3.38      5.07 o
  -6   3   8        6.22        1.08      2.14 o
  -5   3   8       86.25       91.95      3.62 o
  -4   3   8      387.79      378.55      4.82 o
  -3   3   8      552.50      571.27      5.63 o
  -2   3   8      643.01      638.29      6.61 o
  -1   3   8       17.55       16.77      1.16 o
   0   3   8      168.39      168.42      4.16 o
   1   3   8        2.72        0.92      1.82 o
   2   3   8       11.10        9.99      2.05 o
   3   3   8       24.95       28.40      2.34 o
   4   3   8       65.44       68.43      2.17 o
   5   3   8       43.08       41.49      2.04 o
   6   3   8      241.82      235.14      7.68 o
   7   3   8       69.29       65.40      3.74 o
   8   3   8      228.13      230.43      6.73 o
   9   3   8      184.25      186.90      6.74 o
  10   3   8      133.54      166.95      7.22 o
  11   3   8        8.36       12.69      3.89 o
 -11   4   8        1.05        2.76      6.07 o
 -10   4   8       27.01       44.77      6.01 o
  -9   4   8       11.14       17.46      4.59 o
  -8   4   8        4.08        6.56      3.51 o
  -7   4   8      327.46      361.46      8.74 o
  -6   4   8       23.92       22.47      2.84 o
  -5   4   8      202.87      220.86      5.30 o
  -4   4   8      141.50      142.94      3.50 o
  -3   4   8       11.98       14.22      1.34 o
  -2   4   8        1.84        3.39      1.09 o
  -1   4   8       57.08       59.52      2.76 o
   0   4   8        5.63        6.64      1.70 o
   1   4   8      240.72      227.25      4.73 o
   2   4   8       38.56       37.09      2.22 o
   3   4   8       42.49       46.71      1.92 o
   4   4   8      785.23      799.96      8.27 o
   5   4   8       16.62       16.86      1.78 o
   6   4   8      218.45      212.40      5.67 o
   7   4   8       12.33       12.55      2.58 o
   8   4   8      113.70      102.13      7.65 o
   9   4   8        2.37        0.25      2.91 o
  10   4   8        7.04       10.72      3.63 o
  11   4   8       21.25       20.46      4.39 o
 -11   5   8       61.89       81.50     10.97 o
 -10   5   8        6.42        2.32      6.07 o
  -9   5   8        8.70        0.76      4.81 o
  -8   5   8       25.59       20.17      4.46 o
  -7   5   8       56.37       57.84     11.75 o
  -6   5   8        6.33        6.40      2.18 o
  -5   5   8       71.68       68.09      3.35 o
  -4   5   8      314.14      287.89      5.62 o
  -3   5   8      795.11      825.07      7.87 o
  -2   5   8       92.20       85.71      2.75 o
  -1   5   8        5.40        2.09      0.91 o
   0   5   8        3.51        3.33      1.36 o
   1   5   8        3.32        1.28      1.57 o
   2   5   8      131.88      132.62      3.97 o
   3   5   8        0.71       -0.55      0.99 o
   4   5   8       71.54       71.67      4.05 o
   5   5   8        1.83        3.09      1.93 o
   6   5   8       12.50       10.60      2.42 o
   7   5   8       33.09       36.60      3.35 o
   8   5   8        7.23        9.85      4.36 o
   9   5   8        8.00       11.29      3.39 o
  10   5   8       37.16       36.34      6.10 o
  11   5   8       28.88       34.41      4.86 o
 -11   6   8       33.65       31.64      8.80 o
 -10   6   8        8.48        9.91      6.92 o
  -9   6   8       43.46       44.57      7.54 o
  -8   6   8       77.59       73.82      6.27 o
  -7   6   8        0.02       -3.71      3.71 o
  -6   6   8        7.79        3.65      2.52 o
  -5   6   8       49.02       49.29      3.72 o
  -4   6   8       64.17       63.89      3.42 o
  -3   6   8      174.23      164.47      4.11 o
  -2   6   8       59.22       61.46      2.63 o
  -1   6   8       29.02       33.30      2.19 o
   0   6   8       10.73       12.66      1.57 o
   1   6   8        0.13        1.89      1.03 o
   2   6   8       48.92       45.30      1.81 o
   3   6   8       32.71       31.95      2.13 o
   4   6   8       59.16       67.87      4.07 o
   5   6   8       11.91       16.22      2.95 o
   6   6   8       61.28       75.50      5.68 o
   7   6   8        3.15        6.69      2.68 o
   8   6   8       19.29       20.61      3.48 o
   9   6   8        7.56        5.46      3.30 o
  10   6   8        3.36        7.71      3.78 o
 -11   7   8        8.40       11.06      7.74 o
 -10   7   8       30.91       29.56      8.15 o
  -9   7   8        1.26        0.08      4.02 o
  -8   7   8        2.82       -3.45      3.45 o
  -7   7   8       26.11       19.25      3.58 o
  -6   7   8       99.00       98.45      5.28 o
  -5   7   8       40.30       43.46      4.81 o
  -4   7   8       54.78       50.53      3.73 o
  -3   7   8        7.96        9.39      2.42 o
  -2   7   8      739.14      756.46     17.98 o
  -1   7   8       81.41       73.76      3.55 o
   0   7   8        4.88        3.52      2.70 o
   1   7   8      400.37      370.30      7.87 o
   2   7   8       64.70       62.10      5.01 o
   3   7   8        0.42        1.32      2.48 o
   4   7   8        0.07        0.42      2.51 o
   5   7   8        3.33       -0.43      2.57 o
   6   7   8        1.76       -2.42      2.42 o
   7   7   8      104.77      105.47      5.29 o
   8   7   8       66.48       80.96      5.17 o
   9   7   8       82.87      110.82      6.11 o
  10   7   8        0.26        1.46      3.74 o
 -10   8   8       38.78       41.09      9.00 o
  -9   8   8       14.85        9.80      6.42 o
  -8   8   8       12.61        4.02      4.17 o
  -7   8   8       44.79       46.41      4.63 o
  -6   8   8        0.02        3.55      3.76 o
  -5   8   8       58.49       62.07      4.39 o
  -4   8   8        0.03        0.35      2.31 o
  -3   8   8       13.53        8.14      2.49 o
  -2   8   8        2.18        1.69      2.19 o
  -1   8   8      294.80      298.48     23.53 o
   0   8   8      322.37      322.78      9.21 o
   1   8   8        0.35       -0.87      2.63 o
   2   8   8      170.12      173.32      6.89 o
   3   8   8      116.86      114.59      5.93 o
   4   8   8       84.13       94.75      5.60 o
   5   8   8        5.65        7.16      3.25 o
   6   8   8       83.96       83.53      5.65 o
   7   8   8       31.95       29.76      3.91 o
   8   8   8        1.26        1.85      3.06 o
   9   8   8        8.87       13.15      6.79 o
  10   8   8       11.45       15.56      4.37 o
 -10   9   8        0.23       -3.58      5.69 o
  -9   9   8        1.29       -4.90      5.48 o
  -8   9   8        0.38       -1.73      5.25 o
  -7   9   8        3.75        4.68      3.29 o
  -6   9   8       38.51       50.40      4.57 o
  -5   9   8        2.44        3.82      2.68 o
  -4   9   8       24.78       31.98      3.54 o
  -3   9   8        2.09        3.83      2.49 o
  -2   9   8       31.54       38.65      6.94 o
  -1   9   8      360.52      337.05     10.16 o
   0   9   8       95.12      105.25      9.21 o
   1   9   8      134.27      134.87      6.70 o
   2   9   8        0.81       -2.58      3.61 o
   3   9   8      118.48      113.10      9.58 o
   4   9   8        3.58        1.40      3.07 o
   5   9   8       10.23       10.55      3.58 o
   6   9   8        0.30       -3.29      3.29 o
   7   9   8        0.76        1.50      3.12 o
   8   9   8        0.41       -1.23      3.11 o
   9   9   8       45.97       67.50      6.48 o
  -9  10   8       15.44       25.05      8.24 o
  -8  10   8        0.10       -3.46      3.99 o
  -7  10   8        2.31        1.74      3.97 o
  -6  10   8       55.08       55.51      5.93 o
  -5  10   8       11.64       13.21      3.39 o
  -4  10   8        6.02        8.92      4.27 o
  -3  10   8       75.48       67.77      6.11 o
  -2  10   8      167.81      151.60     11.31 o
  -1  10   8        0.90        0.23      4.60 o
   0  10   8       67.09       67.27      5.50 o
   1  10   8        3.52        5.26      3.26 o
   2  10   8       86.15       91.37      6.02 o
   3  10   8       24.08       19.53      4.15 o
   4  10   8       22.79       26.86      4.44 o
   5  10   8       69.13       67.20     11.36 o
   6  10   8       26.42       28.05      4.71 o
   7  10   8       20.96       24.88      4.98 o
   8  10   8        9.77       12.47      4.15 o
   9  10   8        2.37        6.02      5.20 o
  -8  11   8       26.52       27.41      5.81 o
  -7  11   8        1.26        0.65      4.12 o
  -6  11   8       13.59       12.01      4.56 o
  -5  11   8        0.85        2.40      3.64 o
  -4  11   8       49.71       54.63      6.72 o
  -3  11   8        2.05        3.40      5.45 o
  -2  11   8       24.27       16.83      6.57 o
  -1  11   8       41.25       50.15      8.45 o
   0  11   8       68.55       64.47      5.89 o
   1  11   8        1.12        4.84      3.50 o
   2  11   8       52.67       66.66      5.89 o
   3  11   8       58.17       54.20      6.44 o
   4  11   8       13.72        8.89      4.77 o
   5  11   8       30.41       23.66      4.83 o
   6  11   8       58.09       53.36      5.97 o
   7  11   8        0.23       -2.44      4.39 o
   8  11   8       91.52      126.57      7.37 o
  -7  12   8       15.84       18.54      5.54 o
  -6  12   8        2.66        6.13      4.37 o
  -5  12   8        9.35        9.12      4.53 o
  -4  12   8       21.01       22.04      4.92 o
  -3  12   8       16.38       16.69      6.83 o
  -2  12   8        2.24       -1.29      4.99 o
  -1  12   8       14.54        8.91      4.17 o
   0  12   8        2.35       -2.20      3.68 o
   1  12   8       10.83       13.81      4.78 o
   2  12   8        0.92        3.86      3.96 o
   3  12   8        7.03        8.39      7.41 o
   4  12   8       68.88       73.26      6.45 o
   5  12   8        7.45        6.96      4.40 o
   6  12   8       44.17       49.90      8.53 o
   7  12   8       10.90       14.85      5.48 o
  -6  13   8        0.31       -4.08      4.08 o
  -5  13   8       35.48       45.04      6.28 o
  -4  13   8       26.07       44.25      9.21 o
  -3  13   8        5.17        2.96      6.10 o
  -2  13   8        0.80       -3.75      3.75 o
  -1  13   8        0.12        4.82      4.10 o
   0  13   8        1.07        6.12      4.96 o
   1  13   8        2.52        0.58      4.39 o
   2  13   8        3.82        4.84      4.54 o
   3  13   8        3.46       -0.93      5.82 o
   4  13   8       30.31       14.09      5.19 o
   5  13   8       36.62       48.42     12.33 o
   6  13   8       66.37       79.07      7.52 o
  -5  14   8        9.69        1.17      7.21 o
  -4  14   8        5.53        7.77      6.63 o
  -3  14   8       37.14       35.26     10.76 o
  -2  14   8       10.89        4.69      5.54 o
  -1  14   8        6.39        0.25      4.27 o
   0  14   8       25.49       38.64      6.11 o
   1  14   8        2.23        3.60      4.40 o
   2  14   8        0.01       -4.06      4.06 o
   3  14   8        0.12        1.95      8.61 o
   4  14   8        8.60        9.95      5.42 o
   5  14   8        3.62        6.45      5.41 o
  -3  15   8        0.82       -0.82      4.66 o
  -2  15   8       12.11       -1.91      6.88 o
  -1  15   8       59.03       60.11     10.16 o
   0  15   8        5.55       13.80      5.37 o
   1  15   8        0.96        1.93      4.58 o
   2  15   8       22.81       24.91      5.70 o
 -11   1   9        4.72        4.93      6.45 o
 -10   1   9        1.41       -1.94      5.22 o
  -9   1   9       17.95       18.01      6.33 o
  -8   1   9       14.59       14.72      5.43 o
  -7   1   9        2.40        0.15      3.67 o
  -6   1   9       18.77       24.28      4.93 o
  -5   1   9       17.89       17.74      4.37 o
  -3   1   9       28.55       27.19      3.12 o
  -2   1   9       24.37       23.56      1.77 o
  -1   1   9       31.34       31.65      2.36 o
   0   1   9      237.91      230.76      5.77 o
   1   1   9      124.62      121.96      2.90 o
   2   1   9       51.75       53.99      2.86 o
   3   1   9      331.14      328.10      6.03 o
   4   1   9       62.93       64.50      3.29 o
   5   1   9      111.71      110.66      4.84 o
   6   1   9       20.37       21.46      2.32 o
   7   1   9        3.38        3.69      3.09 o
   8   1   9       25.52       29.11      3.75 o
   9   1   9       28.97       32.20      4.37 o
  10   1   9        0.45        2.51      3.92 o
  11   1   9        5.97        5.72      7.35 o
 -11   2   9        5.04       -1.20      6.07 o
 -10   2   9        0.98        6.80      6.04 o
  -9   2   9      106.25      122.85     10.62 o
  -8   2   9        2.49        5.40      4.72 o
  -7   2   9       77.90       58.83      6.80 o
  -6   2   9       44.65       34.75      5.37 o
  -5   2   9      835.90      795.96     13.70 o
  -4   2   9      221.41      209.63      8.71 o
  -3   2   9        1.73        0.60      1.47 o
  -2   2   9        8.01       11.03      1.65 o
  -1   2   9      390.71      396.59      6.01 o
   0   2   9        4.11        7.23      1.17 o
   1   2   9       35.65       40.26      1.64 o
   2   2   9       44.01       41.82      2.03 o
   3   2   9       11.48        7.96      2.75 o
   4   2   9      103.40       93.33      4.03 o
   5   2   9        7.29        5.47      2.01 o
   6   2   9      270.26      286.01      7.35 o
   7   2   9      258.20      265.52      6.42 o
   8   2   9       10.07        9.59      3.23 o
   9   2   9       91.74      126.22      6.83 o
  10   2   9       35.64       37.92      5.15 o
 -11   3   9       46.34       47.45      9.33 o
 -10   3   9        6.46        7.30      6.01 o
  -9   3   9        3.14        1.88      5.10 o
  -8   3   9        0.01        5.54      4.72 o
  -7   3   9       75.44       70.00      7.21 o
  -6   3   9        2.14        2.35      3.61 o
  -5   3   9       22.46       18.48      4.59 o
  -4   3   9       47.72       49.88      5.60 o
  -3   3   9        1.01        1.11      1.43 o
  -2   3   9       95.65       85.08      2.71 o
  -1   3   9        3.91        7.07      1.56 o
   0   3   9        3.27        2.89      1.33 o
   1   3   9      133.40      127.92      3.55 o
   2   3   9        7.15        6.08      1.62 o
   3   3   9      216.25      216.98      5.85 o
   4   3   9      117.68      122.08      4.91 o
   5   3   9      105.68       97.41      4.14 o
   6   3   9        4.87        6.77      2.10 o
   7   3   9       64.50       64.27      3.73 o
   8   3   9        3.13       -2.74      3.31 o
   9   3   9        0.15       -3.39      3.39 o
  10   3   9        0.03        2.18      3.92 o
 -11   4   9       10.18       17.33      7.74 o
 -10   4   9        4.03       -4.16      5.37 o
  -9   4   9        0.57        1.06      5.28 o
  -8   4   9        4.02        3.84      4.63 o
  -7   4   9       87.62       95.87      8.30 o
  -6   4   9        9.90       13.87      4.40 o
  -5   4   9        1.49        1.82      2.79 o
  -4   4   9       26.24       28.73      2.68 o
  -3   4   9        1.87        2.00      1.59 o
  -2   4   9      165.83      172.40      4.71 o
  -1   4   9      115.84      110.60      4.16 o
   0   4   9       58.80       55.95      5.07 o
   1   4   9       12.02       10.92      2.09 o
   2   4   9        0.64        1.72      2.73 o
   3   4   9       35.89       35.66      1.71 o
   4   4   9        5.30        4.15      1.24 o
   5   4   9       43.20       33.65      2.54 o
   6   4   9       12.07       17.25      2.51 o
   7   4   9       23.09       21.63      3.00 o
   8   4   9      161.73      185.99     12.14 o
   9   4   9       27.83       33.85      4.74 o
  10   4   9        0.01       -0.91      4.05 o
 -10   5   9       11.75       14.84      7.01 o
  -9   5   9        9.43       10.26      6.10 o
  -8   5   9       16.87       18.45      5.87 o
  -7   5   9        5.16        1.55      4.52 o
  -6   5   9        1.81        2.55      3.99 o
  -5   5   9        0.64       -2.36      2.43 o
  -4   5   9       25.02       27.02      4.00 o
  -3   5   9       30.96       32.54      3.12 o
  -2   5   9      619.53      596.68      9.65 o
  -1   5   9      237.88      245.14     11.50 o
   0   5   9        0.66        4.16      3.58 o
   1   5   9       32.16       31.32      2.96 o
   2   5   9      312.57      310.75      7.04 o
   3   5   9      371.89      380.44      7.71 o
   4   5   9       83.14       77.64      3.78 o
   5   5   9      151.20      156.11      6.08 o
   6   5   9        0.50        2.81      2.18 o
   7   5   9        4.86        6.66      3.21 o
   8   5   9        8.96       14.77      3.31 o
   9   5   9        2.55        5.50      4.14 o
  10   5   9       45.63       61.17      6.34 o
 -10   6   9        2.36        0.26      5.87 o
  -9   6   9       20.30        8.65      6.36 o
  -8   6   9       17.82       25.19      6.42 o
  -7   6   9        0.62        0.70      4.16 o
  -6   6   9       63.56       76.34      6.47 o
  -5   6   9        3.21        3.05      2.93 o
  -4   6   9        2.80        2.53      2.62 o
  -3   6   9        0.11        1.97      2.29 o
  -2   6   9      186.60      179.67      5.53 o
  -1   6   9       63.76       69.12      7.01 o
   0   6   9       44.77       48.77      6.04 o
   1   6   9       31.25       39.33      5.75 o
   2   6   9       24.29       21.18      2.90 o
   3   6   9        1.30        1.31      2.33 o
   4   6   9        6.59        6.96      2.49 o
   5   6   9        7.44        2.50      2.21 o
   6   6   9        2.22        1.29      2.31 o
   7   6   9      146.86      149.65      5.98 o
   8   6   9      248.34      283.11     11.01 o
   9   6   9        2.45       11.14      4.41 o
  10   6   9        9.08       14.56      5.54 o
 -10   7   9        0.16       -5.87      5.87 o
  -9   7   9       14.73       10.85      6.36 o
  -8   7   9       17.43       29.97      7.07 o
  -7   7   9       13.90        9.18      5.10 o
  -6   7   9        8.72        6.06      4.63 o
  -5   7   9       12.15       12.04      3.68 o
  -4   7   9       47.73       47.66      8.56 o
  -3   7   9      114.69      120.86      5.73 o
  -2   7   9       25.11       22.82      2.99 o
  -1   7   9      218.93      220.75      7.96 o
   0   7   9       18.98       14.72      4.96 o
   1   7   9       89.64       87.04      7.74 o
   2   7   9        9.59        7.70      2.87 o
   3   7   9      173.99      168.65      6.41 o
   4   7   9       20.30       15.35      4.56 o
   5   7   9        0.05       -3.28      3.96 o
   6   7   9        0.03       -0.67      2.54 o
   7   7   9      121.47      138.69      6.08 o
   8   7   9        7.81       14.43      3.58 o
   9   7   9       33.24       35.74      5.49 o
  -9   8   9        5.47        2.73      6.13 o
  -8   8   9       21.59       14.75      6.10 o
  -7   8   9       23.31       16.90      4.55 o
  -6   8   9        1.34        8.23      3.81 o
  -5   8   9        1.02       -2.71      3.12 o
  -4   8   9        1.00        4.92      3.26 o
  -3   8   9      199.91      181.08      7.12 o
  -2   8   9       16.24       22.52      3.32 o
  -1   8   9       68.16       65.31      7.86 o
   0   8   9       14.00       14.84      5.34 o
   1   8   9        5.76        8.05      3.12 o
   2   8   9        2.64        3.20      2.90 o
   3   8   9      164.08      137.98      6.57 o
   4   8   9       42.44       45.11      4.41 o
   5   8   9       20.58       20.78      3.75 o
   6   8   9       50.67       56.18      4.34 o
   7   8   9        0.44       -0.20      2.98 o
   8   8   9        8.95       10.00      3.83 o
   9   8   9        2.26        0.17      4.53 o
  -8   9   9       31.75       53.55      8.21 o
  -7   9   9        0.11       -0.98      3.64 o
  -6   9   9       30.57       44.71      5.50 o
  -5   9   9        1.11        2.85      3.22 o
  -4   9   9      219.69      223.90      8.84 o
  -3   9   9        1.22        5.65      3.21 o
  -2   9   9       32.57       34.75      7.13 o
  -1   9   9        7.57        0.26      4.75 o
   0   9   9       76.90      106.02      9.50 o
   1   9   9       11.28       11.37      3.62 o
   2   9   9        0.02        1.54      3.08 o
   3   9   9      115.26      115.42      8.34 o
   4   9   9       12.25       12.22      3.70 o
   5   9   9       28.42       35.22      7.51 o
   6   9   9        0.24        2.45      3.58 o
   7   9   9        7.03        6.33      3.58 o
   8   9   9       12.83       10.35      3.91 o
  -8  10   9       12.53       20.21      8.04 o
  -7  10   9        0.43       -5.22      5.22 o
  -6  10   9       67.45       64.26     10.26 o
  -5  10   9        3.14       -3.72      5.22 o
  -4  10   9       45.68       44.93      8.77 o
  -3  10   9      282.46      278.61     16.39 o
  -2  10   9        8.13       16.83      6.69 o
  -1  10   9        9.54       -0.82      5.07 o
   0  10   9       73.30       63.19      5.79 o
   1  10   9        7.12       -2.24      3.29 o
   2  10   9        2.52        0.98      5.79 o
   3  10   9       22.16       20.24      6.89 o
   4  10   9       53.16       54.16      5.41 o
   5  10   9        0.56        3.87      3.56 o
   6  10   9        0.02       -0.19      3.75 o
   7  10   9       23.17       17.49      7.54 o
   8  10   9        5.85        8.46      5.67 o
  -7  11   9        9.30       21.17      8.42 o
  -6  11   9        3.90        8.80      6.92 o
  -5  11   9        9.43       17.51      6.80 o
  -4  11   9       48.20       62.38      9.50 o
  -3  11   9        6.82       12.58      6.92 o
  -2  11   9        8.81        8.27      5.92 o
  -1  11   9       76.67       83.52     10.15 o
   0  11   9       12.42       13.09      5.26 o
   1  11   9       74.03       69.25      6.14 o
   2  11   9       38.79       31.71      5.07 o
   3  11   9        7.96       -1.71      3.81 o
   4  11   9        0.42       -3.73      3.73 o
   5  11   9        0.09        5.22      4.01 o
   6  11   9       36.09       35.16      5.71 o
   7  11   9        0.13       -1.05      3.78 o
  -6  12   9       28.06       33.81      8.89 o
  -5  12   9        6.48        6.63      6.51 o
  -4  12   9        0.00        4.96      6.01 o
  -3  12   9        6.18        5.13      5.87 o
  -2  12   9        8.67       11.00      6.60 o
  -1  12   9       14.13        7.30      4.35 o
   0  12   9       15.12       15.49      4.71 o
   1  12   9       17.28       13.76      4.79 o
   2  12   9       21.65       34.93      6.77 o
   3  12   9       10.62       11.43      4.77 o
   4  12   9        5.23        1.70      4.40 o
   5  12   9        6.61       14.21      5.10 o
   6  12   9       86.42      103.78      7.93 o
  -5  13   9        1.75        5.07      6.83 o
  -4  13   9       38.02       62.44     10.41 o
  -3  13   9        5.11        1.38      5.45 o
  -2  13   9        1.66        2.84      4.29 o
  -1  13   9        2.27        0.46      4.34 o
   0  13   9        5.99        8.03      4.66 o
   1  13   9       30.01       17.87      5.31 o
   2  13   9        8.26       10.00      4.93 o
   3  13   9       13.44       22.43      5.67 o
   4  13   9      199.33      227.38     10.95 o
  -3  14   9        2.72       -0.58      4.53 o
  -2  14   9        1.56       -1.79      4.13 o
  -1  14   9        2.64       -1.47      4.75 o
   0  14   9        2.71       11.51      4.87 o
   1  14   9       34.52       47.44      6.78 o
   2  14   9        6.92        9.97      8.06 o
   0   0  10        4.45        0.59      2.52 o
   1   0  10       94.43       99.27      3.71 o
   2   0  10        0.09        2.26      1.45 o
   3   0  10      275.63      270.42      5.34 o
   4   0  10        0.93        1.09      2.23 o
   5   0  10      202.46      199.19      7.51 o
   6   0  10      230.23      222.27      8.83 o
   7   0  10       17.73       19.47      4.46 o
   8   0  10        2.06        1.29      4.16 o
   9   0  10      108.04      129.71      9.94 o
  10   0  10       68.12       94.58      9.50 o
 -10   1  10        6.90        1.53      6.16 o
  -1   1  10        0.91        0.67      2.93 o
   0   1  10        2.69        0.67      2.73 o
   1   1  10      218.72      207.37      5.13 o
   2   1  10        9.48        7.83      4.41 o
   3   1  10        0.10       -2.14      2.14 o
   4   1  10      364.88      328.67      9.30 o
   5   1  10      620.71      616.54      9.57 o
   6   1  10      196.88      223.72      6.22 o
   7   1  10        7.45        9.44      2.87 o
   8   1  10       27.80       41.08      4.28 o
   9   1  10        7.02        7.71      3.78 o
  10   1  10        1.68        5.32      4.13 o
 -10   2  10        0.33       -1.20      5.57 o
  -9   2  10        0.03        3.28      4.96 o
  -8   2  10        0.15        2.49      4.78 o
  -7   2  10        1.13       -0.94      4.19 o
  -3   2  10       46.14       29.83      5.63 o
  -2   2  10       40.11       33.37      5.22 o
  -1   2  10       34.75       25.19      4.55 o
   0   2  10       65.58       65.63      5.48 o
   1   2  10        1.57       -0.81      2.74 o
   2   2  10       85.05       86.28      5.69 o
   3   2  10        3.81        3.90      2.84 o
   4   2  10       11.56       11.97      3.40 o
   5   2  10      359.22      337.85     11.14 o
   6   2  10       61.03       56.69      3.54 o
   7   2  10       34.89       40.01      3.77 o
   8   2  10        4.32        2.85      3.16 o
   9   2  10        4.16       10.34      3.87 o
  10   2  10        6.17       12.17      4.47 o
  -9   3  10       22.75       17.86      6.39 o
  -8   3  10       25.27       23.46      6.07 o
  -7   3  10       52.91       53.40      6.77 o
  -6   3  10       26.20       27.83      5.04 o
  -5   3  10       12.01       14.84      3.70 o
  -4   3  10       72.61       64.20      7.48 o
  -3   3  10        3.15        0.12      4.25 o
  -2   3  10       49.13       53.93      6.57 o
  -1   3  10      150.15      147.43      8.65 o
   0   3  10       57.48       59.59      5.57 o
   1   3  10       10.90       12.14      3.55 o
   2   3  10        0.09        3.43      2.99 o
   3   3  10       50.62       48.80      4.99 o
   4   3  10       18.17       14.72      3.93 o
   5   3  10        9.84       18.53      4.46 o
   6   3  10       57.56       63.39      3.76 o
   7   3  10       44.37       58.88      7.54 o
   8   3  10        3.93        0.77      3.14 o
   9   3  10        0.11       -3.29      3.44 o
  -7   4  10      201.24      227.25     11.94 o
  -6   4  10        6.39        8.18      3.84 o
  -4   4  10      323.70      294.12     14.25 o
  -3   4  10        0.30       -3.55      3.93 o
  -2   4  10       69.57       74.70      7.39 o
  -1   4  10       99.02      100.44      7.89 o
   0   4  10      244.40      247.87     10.88 o
   1   4  10        0.38        1.29      3.20 o
   2   4  10      120.10      123.85      7.63 o
   3   4  10        0.64       -2.99      2.99 o
   4   4  10       98.73       87.31      7.07 o
   5   4  10       17.85       20.18      5.65 o
   6   4  10      117.86      125.12      5.34 o
   7   4  10        2.45        1.67      4.09 o
   8   4  10        7.19        4.31      3.46 o
   9   4  10        0.18        3.33      6.41 o
  -5   5  10        8.96        7.98      5.78 o
  -4   5  10       88.65       94.55      9.15 o
  -3   5  10      107.06      101.00      9.00 o
  -2   5  10      103.98      107.86      8.89 o
  -1   5  10        0.03        2.87      4.11 o
   0   5  10       42.74       45.40      6.04 o
   1   5  10       26.96       23.08      4.87 o
   2   5  10       14.42       16.19      4.28 o
   3   5  10       21.49       27.60      2.74 o
   4   5  10        2.54        2.91      1.99 o
   5   5  10       27.07       31.11      3.42 o
   6   5  10       27.84       33.33      3.52 o
   7   5  10        2.50        4.59      3.02 o
   8   5  10        0.17       -1.23      4.90 o
   9   5  10       10.84       19.04      4.53 o
  -6   6  10        9.58       12.46      6.75 o
  -5   6  10       31.87       28.24      7.33 o
  -4   6  10        5.37       -0.65      5.13 o
  -3   6  10       17.86        6.19      5.54 o
  -2   6  10        2.46        4.08      4.84 o
  -1   6  10        5.70       13.34      4.99 o
   0   6  10        0.00       -3.78      3.78 o
   1   6  10       88.80       83.05      7.54 o
   2   6  10      103.07      114.40      6.04 o
   3   6  10       18.73       12.78      2.70 o
   4   6  10        1.89        3.47      2.43 o
   5   6  10        9.55       12.28      2.89 o
   6   6  10        1.98        4.60      2.96 o
   7   6  10       84.26       94.54      7.73 o
   8   6  10        0.12        4.88      3.86 o
   9   6  10       19.71       18.87      5.07 o
  -6   7  10        0.69       -1.35      5.81 o
  -5   7  10       47.37       38.80      7.68 o
  -4   7  10       75.60      105.90     10.53 o
  -3   7  10      101.86       97.75      9.65 o
  -2   7  10       31.33       39.18      7.01 o
  -1   7  10      380.49      378.20     16.25 o
   0   7  10       23.01       26.98      5.81 o
   1   7  10       66.94       72.94      7.68 o
   2   7  10        0.00       -2.54      2.54 o
   3   7  10       13.75       15.69      3.14 o
   4   7  10        1.11        3.87      2.67 o
   5   7  10       69.09       69.57      4.78 o
   6   7  10       12.71       15.93      4.14 o
   7   7  10       70.22       80.66      5.98 o
   8   7  10        0.08        6.00      5.60 o
  -7   8  10       33.74       26.95      8.04 o
  -6   8  10        0.08        0.15      6.04 o
  -5   8  10        0.42       -0.26      5.87 o
  -4   8  10       34.18       30.62      7.68 o
  -3   8  10      239.46      222.65     14.11 o
  -2   8  10      150.50      141.74     11.53 o
  -1   8  10       53.21       62.44      8.12 o
   0   8  10        2.38        5.16      5.13 o
   1   8  10        0.62       -0.03      2.96 o
   2   8  10       38.50       46.93      4.38 o
   3   8  10       21.72       20.76      6.09 o
   4   8  10       73.58       75.52      5.06 o
   5   8  10        0.01       -2.45      3.84 o
   6   8  10        2.17       -1.55      4.50 o
   7   8  10        1.61       10.65      4.11 o
   8   8  10       43.97       63.53      6.25 o
  -7   9  10        0.93       -5.92      5.92 o
  -6   9  10        4.78       -4.84      5.63 o
  -5   9  10        9.45       12.20      6.77 o
  -4   9  10      101.87       72.94      9.82 o
  -3   9  10      125.54      106.40     10.82 o
  -2   9  10        0.00        3.34      5.75 o
  -1   9  10       21.65       22.58      6.54 o
   0   9  10        6.44        5.81      5.57 o
   1   9  10       12.24       16.91      3.89 o
   2   9  10        0.48        3.49      3.33 o
   3   9  10       26.00       34.99      4.50 o
   4   9  10        0.78       -3.08      3.08 o
   5   9  10        1.86       -0.11      3.38 o
   6   9  10        0.24        6.85      4.10 o
   7   9  10       45.67       47.14      5.82 o
  -7  10  10        1.71       -5.40      5.40 o
  -6  10  10       13.78        7.54      6.89 o
  -5  10  10       29.96       52.58      9.68 o
  -4  10  10       27.69       17.48      7.63 o
  -3  10  10        4.40        6.83      6.51 o
  -2  10  10        7.76        9.27      5.89 o
  -1  10  10        1.91        4.37      5.69 o
   0  10  10       20.96       27.65      4.78 o
   1  10  10       31.97       27.95      4.69 o
   2  10  10        5.74        7.55      3.95 o
   3  10  10       24.36       25.33      5.10 o
   4  10  10        1.76        0.55      3.65 o
   5  10  10        0.55       -1.03      3.72 o
   6  10  10        0.23        4.45      5.16 o
  -6  11  10        1.88       -2.17      6.60 o
  -5  11  10        4.71       15.98      7.74 o
  -4  11  10       80.73       62.06     10.00 o
  -3  11  10        4.58        7.51      6.86 o
  -2  11  10        2.03        1.55      6.22 o
  -1  11  10        0.63       -3.81      5.51 o
   0  11  10      216.52      233.03     10.17 o
   1  11  10       24.76       29.47      5.29 o
   2  11  10        1.04        2.64      8.15 o
   3  11  10       47.97       61.32      8.87 o
   4  11  10       10.48        9.14      4.56 o
   5  11  10       18.75       35.04      7.68 o
  -5  12  10        6.10        0.53      5.98 o
  -4  12  10        3.51       10.21      6.72 o
  -3  12  10       23.70       25.34      8.89 o
  -2  12  10        5.10        2.84      6.89 o
  -1  12  10       14.50       14.33      5.13 o
   0  12  10        1.54        7.61      4.52 o
   1  12  10       14.43       12.49      4.93 o
   2  12  10       79.72       79.33      7.18 o
   3  12  10        1.44       -4.15      4.15 o
   4  12  10       30.73       30.18      8.68 o
  -3  13  10        4.31        3.20      6.01 o
  -2  13  10        5.11        4.42      4.61 o
  -1  13  10       20.79       22.86      5.72 o
   0  13  10       22.18       29.97      5.96 o
   1  13  10       17.37       16.66      5.41 o
   2  13  10        0.04       -4.34      4.34 o
  -1   1  11       20.35       23.40      4.49 o
   0   1  11       14.57        8.86      3.43 o
   1   1  11       52.58       52.35      4.81 o
   2   1  11       20.50       24.78      3.64 o
   3   1  11      239.47      260.48      8.30 o
   4   1  11      155.56      152.44      6.69 o
   5   1  11       55.43       50.62      4.55 o
   6   1  11       10.46       14.75      4.02 o
   7   1  11        9.78        7.68      4.46 o
   8   1  11        1.05        9.88      5.31 o
   9   1  11        1.26        1.73      5.63 o
  -2   2  11       39.96       31.50      5.37 o
  -1   2  11       93.33       84.17      6.95 o
   0   2  11       81.75       78.42      6.33 o
   1   2  11       35.95       29.00      4.31 o
   2   2  11        3.33        3.52      3.02 o
   3   2  11        1.86        0.44      2.87 o
   4   2  11       84.76       80.33      6.13 o
   5   2  11       71.49       94.05      6.66 o
   6   2  11       13.34       21.61      4.58 o
   7   2  11       12.29       24.61      5.45 o
   8   2  11       13.62        6.51      5.34 o
  -3   3  11       61.20       79.59      8.09 o
  -2   3  11        0.63       -1.44      4.08 o
  -1   3  11        2.84        1.70      3.87 o
   0   3  11       20.62       18.36      4.66 o
   1   3  11        0.34        0.70      3.20 o
   2   3  11       11.22        6.31      3.55 o
   3   3  11       49.56       60.71      5.51 o
   4   3  11       48.18       42.67      5.28 o
   5   3  11        2.97        1.79      3.61 o
   6   3  11        1.01        3.75      4.05 o
   7   3  11       14.73       16.92      5.43 o
   8   3  11        5.43        2.11      5.48 o
  -4   4  11       36.71       29.80      6.75 o
  -3   4  11       50.23       42.49      6.75 o
  -2   4  11      258.87      256.79     12.90 o
  -1   4  11        4.89        4.96      4.43 o
   0   4  11       10.25        3.99      3.99 o
   1   4  11       19.62       15.92      4.52 o
   2   4  11        1.72       -1.61      3.37 o
   3   4  11       19.03       19.74      4.49 o
   4   4  11        1.77        1.44      3.75 o
   5   4  11       30.86       31.29      5.63 o
   6   4  11        8.58       10.26      4.84 o
   7   4  11        8.67       15.28      5.51 o
   8   4  11       15.90       21.17      6.63 o
  -5   5  11       60.94       47.13      8.18 o
  -4   5  11       11.62       -1.64      5.13 o
  -3   5  11        0.01       -0.88      4.55 o
  -2   5  11        0.03       -1.47      4.34 o
  -1   5  11        1.98       17.33      5.28 o
   0   5  11        0.01       -2.14      3.96 o
   1   5  11       84.42       76.66      7.19 o
   2   5  11        1.36        4.66      3.96 o
   3   5  11      142.08      146.68      4.97 o
   4   5  11       16.60        7.39      4.34 o
   5   5  11        9.58        6.33      4.49 o
   6   5  11       28.68       37.27      6.48 o
   7   5  11       54.18       67.48      8.42 o
   8   5  11       73.53       79.95      9.27 o
  -5   6  11       47.77       67.31      9.41 o
  -4   6  11        7.32        8.53      5.95 o
  -3   6  11        1.40        0.00      5.48 o
  -2   6  11       79.50       65.84      8.04 o
  -1   6  11        3.37        3.52      4.52 o
   0   6  11        0.10        2.46      4.43 o
   1   6  11       12.80       12.87      5.19 o
   2   6  11        3.53        3.00      4.41 o
   3   6  11       37.01       35.08      3.35 o
   4   6  11        2.45       -0.74      2.30 o
   5   6  11       13.11       12.99      5.40 o
   6   6  11       26.39       33.46      6.83 o
   7   6  11        0.86       -3.20      5.66 o
  -6   7  11       45.91       36.63      8.89 o
  -5   7  11       16.30       14.34      7.19 o
  -4   7  11       43.03       32.70      7.86 o
  -3   7  11       58.59       76.46      9.33 o
  -2   7  11      142.52      129.45     10.73 o
  -1   7  11      126.13      127.72     10.47 o
   0   7  11       16.33       13.49      5.48 o
   1   7  11        0.02        0.00      4.46 o
   2   7  11       54.40       53.57      4.26 o
   3   7  11       42.81       34.93      3.80 o
   4   7  11       24.98       30.86      4.27 o
   5   7  11        0.72       -4.58      4.58 o
   6   7  11        0.02       -1.35      5.25 o
   7   7  11        4.45        1.14      5.95 o
  -6   8  11        1.33       -0.09      6.54 o
  -5   8  11       11.77        6.77      6.95 o
  -4   8  11        2.87        2.64      6.25 o
  -3   8  11       31.00       38.92      8.15 o
  -2   8  11        0.07        4.22      5.95 o
  -1   8  11       48.40       59.42      8.27 o
   0   8  11        4.56        8.89      5.75 o
   1   8  11        0.02       -2.99      2.99 o
   2   8  11        0.04        5.46      3.30 o
   3   8  11        2.31        5.02      5.66 o
   4   8  11       24.82       26.16      4.04 o
   5   8  11        7.43        7.68      3.45 o
   6   8  11       36.63       40.15      7.86 o
  -6   9  11       28.93       20.97      8.68 o
  -5   9  11        0.27        1.76      6.54 o
  -4   9  11        0.93        1.26      6.22 o
  -3   9  11        0.23       -0.15      6.13 o
  -2   9  11       16.63       18.86      7.07 o
  -1   9  11        6.15        3.58      5.54 o
   0   9  11        0.33       -3.08      5.10 o
   1   9  11      163.03      173.81      8.14 o
   2   9  11        3.13       12.49      5.67 o
   3   9  11        0.13       -0.41      4.84 o
   4   9  11        5.29        7.77      4.18 o
   5   9  11        3.52        6.10      3.67 o
  -5  10  11       13.08       18.86      8.50 o
  -4  10  11        0.59        1.85      6.98 o
  -3  10  11       10.79       15.72      7.54 o
  -2  10  11       28.64       21.53      7.68 o
  -1  10  11       19.26       21.67      7.33 o
   0  10  11        0.86        2.94      8.58 o
   1  10  11        6.03        5.20      4.11 o
   2  10  11       28.45       29.13     10.18 o
   3  10  11        2.36        1.60      3.70 o
   4  10  11        9.17       17.57      4.56 o
  -4  11  11        8.35       -4.72      6.80 o
  -3  11  11       47.05       46.89      9.74 o
  -2  11  11        4.90        4.78      7.04 o
  -1  11  11        0.44        6.01      6.98 o
   0  11  11       12.77       15.37     10.19 o
   1  11  11        0.45       -0.80      4.05 o
   2  11  11       10.24       15.92     10.63 o
   3  11  11       10.92       13.22      4.72 o
  -1  12  11        6.91        7.76      4.74 o
   0  12  11        0.01       -1.85      4.49 o
   2   0  12       19.33       16.19      3.23 o
   0   1  12       17.96       11.82      3.96 o
   1   1  12       28.19       27.24      4.22 o
   2   1  12       54.36       54.31      4.81 o
   3   1  12       58.08       61.23      4.75 o
   4   1  12       64.64       51.41      4.34 o
  -1   2  12        4.69        0.38      4.08 o
   0   2  12       43.34       44.66      5.63 o
   1   2  12        1.17        0.41      3.34 o
   2   2  12       20.82       18.77      4.11 o
   3   2  12        5.10        0.59      3.11 o
   4   2  12       36.31       33.11      4.55 o
   5   2  12       11.08       10.35      3.78 o
   6   2  12        3.73       -1.47      3.67 o
  -2   3  12       15.65       15.48      5.34 o
  -1   3  12       24.81       35.87      5.87 o
   0   3  12       13.83       10.12      4.66 o
   1   3  12        5.12       -1.35      3.90 o
   2   3  12        2.80        4.08      3.58 o
   3   3  12       27.25       41.97      5.13 o
   4   3  12       98.53      102.64      7.33 o
   5   3  12        0.66        4.87      3.90 o
   6   3  12        0.11       -3.99      3.99 o
   7   3  12       19.67       38.18      6.51 o
  -3   4  12       13.82       12.17      5.75 o
  -2   4  12       24.26       32.26      6.51 o
  -1   4  12       15.80       14.96      5.22 o
   0   4  12       65.81       74.34      7.45 o
   1   4  12       54.14       51.15      6.48 o
   2   4  12      165.35      166.40      9.59 o
   3   4  12        0.91        2.93      3.87 o
   4   4  12        1.55        1.32      3.75 o
   5   4  12        0.30       -3.78      3.78 o
   6   4  12        3.61        2.61      4.75 o
   7   4  12       18.29       24.66      6.22 o
  -4   5  12        9.80       15.37      6.48 o
  -3   5  12        0.10        1.35      5.04 o
  -2   5  12       46.74       54.20      7.92 o
  -1   5  12        6.23       11.00      5.28 o
   0   5  12        7.40       11.50      5.28 o
   1   5  12       15.82       18.33      5.40 o
   2   5  12        4.24        0.38      4.31 o
   3   5  12        8.69        7.48      4.72 o
   4   5  12       66.48       62.64      7.01 o
   5   5  12        0.86       -2.67      4.37 o
   6   5  12        4.94       10.53      5.54 o
  -5   6  12        2.42        1.23      6.07 o
  -4   6  12       10.29        4.93      6.28 o
  -3   6  12       10.20       11.50      6.10 o
  -2   6  12        3.92       15.54      6.33 o
  -1   6  12        2.31        7.24      5.43 o
   0   6  12        1.47        1.99      4.84 o
   1   6  12        0.27       -1.79      4.52 o
   2   6  12        8.93        4.08      4.60 o
   3   6  12        1.93        0.18      4.58 o
   4   6  12       48.74       35.81      6.45 o
   5   6  12       11.33        4.28      5.16 o
   6   6  12       26.17       15.48      6.39 o
  -5   7  12        0.05        7.57      6.77 o
  -4   7  12        1.44        7.77      6.45 o
  -3   7  12       74.80       86.69     10.18 o
  -2   7  12        0.12       -5.25      5.25 o
  -1   7  12        2.99        8.77      6.07 o
   0   7  12        7.02        7.01      5.37 o
   1   7  12        0.53        3.11      4.93 o
   2   7  12       23.70       20.66      3.67 o
   3   7  12       29.80       26.34      6.22 o
   4   7  12        0.27       -2.29      4.43 o
   5   7  12       13.01       12.23      6.07 o
  -5   8  12        7.96        4.34      7.01 o
  -4   8  12        5.31       -0.79      6.25 o
  -3   8  12        0.00        3.46      6.69 o
  -2   8  12        0.01       -4.63      5.69 o
  -1   8  12       35.09       41.85      7.95 o
   0   8  12       11.54        3.75      5.78 o
   1   8  12        1.65        3.44      3.60 o
   2   8  12       46.74       46.78     14.06 o
   3   8  12        1.91       -4.11      4.72 o
   4   8  12        0.01        2.43      5.45 o
  -4   9  12       29.27       28.83      8.62 o
  -3   9  12        0.44       -5.48      5.48 o
  -2   9  12        0.65       11.70      6.98 o
  -1   9  12        0.57        0.38      5.81 o
   0   9  12        0.24       -4.55      5.54 o
   1   9  12        0.00       -0.15      6.29 o
   2   9  12        0.77       -3.57      3.57 o
   3   9  12       17.74       32.26      7.48 o
  -2  10  12        6.05        2.61      6.89 o
  -1  10  12       44.23       47.66      9.33 o
   0  10  12        7.82        9.73      4.50 o
   1  10  12        3.91        2.19      4.22 o
   2   1  13       29.32       44.58      4.87 o
   0   2  13        0.25        1.61      4.02 o
   1   2  13        2.79        5.78      4.16 o
   2   2  13        5.42        5.01      4.11 o
  -1   3  13        0.42        1.14      4.60 o
   0   3  13       18.63       17.92      5.45 o
   1   3  13        2.90        0.73      4.22 o
   2   3  13       23.06       21.06      4.84 o
   3   3  13        6.15        9.88      4.37 o
  -2   4  13       40.46       40.74      7.36 o
  -1   4  13        0.31       -2.17      4.96 o
   0   4  13       14.37       11.26      5.43 o
   1   4  13       21.91       17.95      5.63 o
   2   4  13        1.34        0.79      4.31 o
   3   4  13       24.17       32.52      5.72 o
   4   4  13        0.71       -0.03      4.16 o
   5   4  13       13.75       13.90      4.93 o
  -3   5  13        0.24        6.01      6.36 o
  -2   5  13        1.53        8.45      5.92 o
  -1   5  13       42.01       39.42      7.16 o
   0   5  13       18.30        8.27      5.63 o
   1   5  13       60.77       62.53      7.83 o
   2   5  13       21.59       27.71      6.13 o
   3   5  13        0.49       -0.06      4.52 o
   4   5  13       10.56       13.90      5.37 o
  -4   6  13        0.07       -0.94      5.98 o
  -3   6  13        2.53        2.76      6.51 o
  -2   6  13       55.07       56.92      8.86 o
  -1   6  13        0.70        5.28      5.51 o
   0   6  13       20.84       21.76      6.80 o
   1   6  13        0.26       -1.70      4.84 o
   2   6  13        0.74        0.50      4.87 o
   3   6  13       34.03       46.72      7.04 o
  -3   7  13       15.47       26.31      7.83 o
  -2   7  13        4.11        4.16      6.31 o
  -1   7  13        5.17        0.00      5.75 o
   0   7  13        4.11        1.47      5.34 o
   1   7  13        0.05       -0.12      5.37 o
   2   7  13        3.69        9.59      5.95 o
  -1   8  13        6.59        5.81      6.45 o
   0   8  13        1.43       -1.55      5.89 o
   1   2  14        8.25        8.77      4.58 o
   0   3  14       12.32       12.61      5.60 o
   1   3  14        0.26        4.78      4.66 o
  -1   4  14        0.75        1.17      5.43 o
   0   4  14       17.43       28.56      6.57 o
 
